# Supplementary material for: Genetic Regulation of Phenotypic Plasticity and Canalisation in Yeast Growth
Source: PLoS One. 2016 Sep 9;11(9):e0162326. doi: 10.1371/journal.pone.0162326 (PMC5017675; doi:10.1371/journal.pone.0162326)
Supplement: S1 Table — (XLSX) [file pone.0162326.s004.xlsx]

## Sheet: PLeiotropic Loci
Note: P-value of QTL Mapping carried out in each environment independently. QTL with Pvale<0.01 were considered significant
	QTL pleiotropic in high variance environments
	QTL pleiotropic in low variance environments
	QTL pleiotropic in both high and low variance environments
	HIGH VARIANCE ENVIRONMENTS										LOW VARIANCE ENVIRONMENTS
	HIGH VARIANCE SUBGROUP 1				HIGH VARIANCE SUBGROUP 2
	Congo_red	Zeocin	Neomycin	Cadmium_Chloride	Diamide	Tunicamycin	x4NQO	Hydrogen_Peroxide	Lithium_Chloride	Maltose	Calcium_Chloride	x4-Hydroxybenzaldehyde	SDS	Galactose	Mannose	x6-Azauracil	Magnesium_Chloride	Ethanol	Raffinose	Lactate	Lactose	Xylose	Sorbitol	Trehalose	x5-Fluorocytosine	x5-Fluorouracil	Paraquat	Magnesium_Sulfate	Indoleacetic_Acid	Formamide	Hydroquinone	Hydroxyurea	Cobalt_Chloride	Copper		High Var	Low Var	Fisher's exact test
8007547_chr12_762938_T_C	0.806	1	0.914	1	0.001	1	0.999	1	1	1	0.148	1	1	1	1	1	1	0.002	1	0	0	0	0	0	1	1	1	0.078	0.994	1	1	1	0	0		1	9	0.09
8010834_chr12_766225_T_G	0.884	1	0.927	1	0	1	0.965	1	1	1	0.098	1	1	1	1	1	1	0.002	1	0	0	0	0	0	1	1	1	0.227	1	1	1	1	0	0		1	9	0.09
8375710_chr13_52926_C_A	0	0.054	1	1	0.001	0.026	1	1	0	1	0	0	0	1	1	1	1	0.985	1	1	1	0.206	1	0.635	1	1	0	1	0.949	1	1	1	0.999	0		5	5	0.08
8374142_chr13_51358_G_T	0	0.068	1	1	0.001	0.024	1	1	0	1	0	0	0	1	1	1	1	0.988	1	1	1	0.188	1	0.587	1	1	0	1	0.921	1	1	1	0.996	0		5	5	0.08
6642941_chr11_64786_T_C	0	1	0.022	1	0.856	1	1	1	1	1	1	1	1	1	1	1	1	1	1	1	1	1	1	1	1	1	0.978	1	1	1	1	0.644	1	1		2	0	0.08
6640915_chr11_62760_T_C	0	1	0.042	1	0.863	1	1	1	1	1	1	1	1	1	1	1	1	1	1	1	1	1	1	1	1	1	1	1	1	1	1	0.785	1	1		2	0	0.08
5944313_chr10_111899_C_T	1	0	0.987	1	1	0	1	1	1	1	1	1	1	1	1	1	1	1	1	1	1	1	1	1	1	1	1	1	1	1	1	1	1	1		2	0	0.08
5940499_chr10_108085_A_G	1	0	0.994	1	1	0	1	1	1	1	1	1	1	1	1	1	1	1	1	1	1	1	1	1	1	1	1	1	1	1	1	1	1	1		2	0	0.08
1713023_chr04_353020_T_C	1	1	0	1	1	1	1	1	0.075	1	0.93	0.582	1	1	1	1	1	1	1	1	1	1	1	1	1	1	1	1	1	1	0.131	1	1	1		2	0	0.08
6465891_chr10_633477_T_C	1	1	0.019	1	1	0	1	1	1	1	1	0.763	0.999	1	1	1	1	1	1	1	1	1	1	1	1	1	0.772	1	1	1	0.174	1	0.998	1		2	0	0.08
6781921_chr11_203766_C_T	1	1	1	1	0.005	0.064	1	1	1	1	1	1	1	1	1	0.981	1	1	0.987	1	0.998	1	1	1	0.999	1	1	1	1	1	1	1	1	1		2	0	0.08
10591006_chr15_559460_T_C	1	1	0.987	1	1	1	0.017	1	0.933	0.988	0	0	0.69	0	0.009	1	0	1	1	0.001	0.015	0	0.957	0.977	1	1	0.009	1	1	0.006	1	1	0.999	0.403		1	10	0.07
10586998_chr15_555452_A_G	1	1	1	1	1	1	0.034	1	0.955	1	0	0	0.714	0	0.005	1	0	1	1	0.001	0.011	0	0.972	0.963	1	1	0.014	1	1	0.011	1	1	0.999	0.326		1	10	0.07
10585497_chr15_553951_C_T	1	1	1	1	1	1	0.034	1	0.998	1	0	0	0.534	0	0.007	1	0	1	1	0.001	0.009	0	0.973	0.884	1	0.995	0.012	1	1	0.011	1	1	0.996	0.384		1	10	0.07
7911546_chr12_666937_A_G	1	0	0	0.793	0.022	0	0	1	0	1	0.292	0.363	1	1	0.625	0.996	1	0	1	0.135	0.792	0.007	1	0.029	1	1	1	0	1	0.998	1	0	0	0		6	7	0.07
7904380_chr12_659771_C_T	1	0	0	0.786	0.06	0	0	1	0	1	0.42	0.733	1	1	0.753	0.948	1	0	1	0.367	0.975	0.03	1	0.118	1	1	1	0	1	0.997	1	0	0	0		6	6	0.05
764839_chr02_534631_C_T	0.006	0.338	1	1	0	0.047	1	0.09	1	1	1	1	1	1	1	0.628	1	1	1	1	0.04	0.988	1	0.354	1	0.095	1	0.438	1	1	1	0.611	1	0.419		4	2	0.04
9551337_chr14_304124_G_A	1	1	1	1	0.026	1	1	1	1	1	0	1	0.002	1	0	0.001	0.385	0	0.954	0.007	0.001	0	0.191	0	1	0	1	1	0.016	1	1	0.008	1	0.999		1	12	0.03
7871618_chr12_627009_T_C	1	0	0	0.548	0.014	0.01	0	1	0	1	0.839	0.997	1	1	1	1	1	0	1	1	1	0.641	1	0.984	1	1	1	0	0.942	1	1	0	0	0		6	5	0.03
7894448_chr12_649839_A_G	1	0	0	0.854	0.056	0	0	1	0	1	0.525	0.847	1	1	0.986	0.891	1	0	1	0.893	0.998	0.327	1	0.428	1	1	1	0	1	0.95	1	0	0	0		6	5	0.03
7893869_chr12_649260_C_T	1	0	0	0.753	0.066	0	0	1	0	1	0.518	0.873	1	1	0.947	0.974	1	0	1	0.871	1	0.268	1	0.368	1	1	1	0	1	0.898	1	0	0	0		6	5	0.03
7901502_chr12_656893_G_A	1	0	0	0.802	0.082	0	0	1	0	1	0.53	0.879	1	1	0.963	0.949	1	0	1	0.834	0.996	0.313	1	0.424	1	1	1	0	1	0.934	1	0	0	0		6	5	0.03
8583962_chr13_261178_G_A	1	1	0	1	0	1	1	0	0.999	1	1	0.993	1	1	1	1	1	1	1	1	1	1	1	1	0.24	1	1	0.543	1	1	1	1	1	1		3	0	0.02
8576215_chr13_253431_G_A	1	1	0	1	0	1	1	0	0.999	1	1	0.981	1	1	1	1	1	1	1	1	1	1	1	1	0.439	1	0.999	0.473	1	1	1	1	1	1		3	0	0.02
8570250_chr13_247466_G_C	1	1	0	1	0	1	1	0	1	1	1	0.929	1	1	1	1	1	1	1	1	1	1	1	1	0.245	1	0.985	0.55	1	1	1	1	1	1		3	0	0.02
10261611_chr15_230065_C_T	1	0.087	1	1	1	1	0.109	0.564	0.808	0.446	0	0.014	0.698	0.001	0	0.605	0	0.002	0	0	0	0	0	0	1	0.076	1	0.208	1	1	0	1	0.999	1		1	14	0.01
10517329_chr15_485783_G_A	0.438	1	1	1	1	1	0.623	1	1	1	0.046	0.004	1	0	0	0.956	0	0.017	1	0	0.001	0	0.345	0.033	1	1	0	1	1	1	1	0.997	0.998	0.861		0	11	0.008
10491978_chr15_460432_A_T	1	1	1	1	1	1	1	1	0.989	1	0.501	0.044	1	0.008	0.065	1	0	0	1	0	0	0	0.057	0	1	1	0	1	1	1	1	1	1	1		0	11	0.008
8632764_chr13_309980_G_A	1	1	0	1	0	1	1	0	0.026	1	1	0.994	1	1	1	0.997	1	1	1	1	1	1	1	1	0.285	0.999	1	1	1	1	1	1	1	1		4	0	0.004
9746828_chr14_499615_G_A	1	1	1	0.9	1	0.856	0	1	1	1	0.005	0.81	1	1	0.089	0.003	0	0	0	0	0.042	0	0.008	0	0	0	0	1	0	0.336	1	1	1	0.005		1	16	0.003
9615398_chr14_368185_C_T	1	1	0.018	1	0.751	1	1	1	0.826	1	0.535	0	0.001	1	0	0	0	0	0.007	0	0	0	0	0	0.201	0	1	1	0	1	1	0	0.002	0.005		1	17	0.001
9623528_chr14_376315_C_T	1	1	0.001	1	0.999	1	1	1	0.886	1	0.143	0	0	1	0	0	0	0	0	0	0	0	0	0	0.007	0	1	0.83	0	1	1	0	0	0		1	18	0.0007
9632917_chr14_385704_A_T	1	1	0.002	1	0.978	1	1	1	0.95	1	0.164	0.01	0	1	0	0	0	0	0	0	0	0	0	0	0.004	0	1	0.954	0	1	1	0	0	0		1	18	0.0007
9627834_chr14_380621_T_A	1	1	0.003	1	0.997	1	1	1	0.875	1	0.113	0.003	0	1	0	0	0	0	0	0	0	0	0	0	0.006	0	1	0.936	0	1	1	0	0	0		1	18	0.0007
9626651_chr14_379438_A_T	1	1	0.004	1	0.998	1	1	1	0.907	1	0.14	0	0	1	0	0	0	0	0	0	0	0	0	0	0.005	0	1	0.937	0	1	1	0	0	0		1	18	0.0007
9662196_chr14_414983_T_C	1	1	0.301	1	0.998	1	0.027	1	1	1	0.04	0.788	0.008	1	0	0	0	0	0	0	0	0	0	0	0.024	0	1	0.596	0	1	1	0.02	0	0		1	18	0.0007
10202696_chr15_171150_T_C	0	0	0.004	1	1	1	0.009	0	0	0.02	0	0.071	0.009	0	0	0	0	0	0	0	0	0	0	0	0.974	0	0.972	0	1	0	0	1	0.634	0.002		7	19
10203291_chr15_171745_C_T	0	0	0.005	1	1	1	0.01	0	0	0.022	0	0.089	0.01	0	0	0	0	0	0	0	0	0	0	0	0.978	0	0.926	0	1	0	0	1	0.672	0		7	19
10211396_chr15_179850_A_G	0	0	0.008	1	1	1	0.013	0	0	0.011	0	0.044	0.021	0	0	0	0	0	0	0	0	0	0	0	1	0	0.979	0	1	0	0	1	0.254	0		7	19
10217339_chr15_185793_T_C	0	0	0.008	1	1	1	0.032	0	0	0.024	0	0.012	0.005	0	0	0	0	0	0	0	0	0	0	0	1	0	1	0	1	0.001	0	1	0.436	0.002		7	19
10225457_chr15_193911_C_T	0.001	0	0.001	1	1	1	0.153	0	0	0.004	0	0.073	0.049	0	0	0	0	0	0	0	0	0	0	0	1	0	1	0	1	0.017	0	1	0.999	0.055		6	19
10226618_chr15_195072_A_C	0.001	0	0.001	1	1	1	0.407	0	0	0.003	0	0.047	0.089	0	0	0	0	0	0	0	0	0	0	0	1	0	1	0	1	0.038	0	1	1	0.079		6	19
10189785_chr15_158239_A_G	0	0	0.002	1	1	1	0.041	0	0	0.033	0	0.416	0.021	0	0	0	0	0	0	0	0	0	0	0	0.982	0	0.924	0	1	0	0	1	0.856	0		7	18
10195056_chr15_163510_T_C	0	0	0.004	1	1	1	0.008	0	0	0.011	0	0.375	0.024	0	0	0	0	0	0	0	0	0	0	0	0.887	0	0.949	0	1	0	0	1	0.783	0		7	18
10189620_chr15_158074_T_C	0	0	0.004	1	1	1	0.055	0	0	0.044	0	0.437	0.033	0	0	0	0	0	0	0	0	0	0	0	0.973	0	0.921	0	1	0	0	1	0.919	0		7	18
10194799_chr15_163253_T_C	0	0	0.005	1	1	1	0.008	0	0	0.012	0	0.413	0.024	0	0	0	0	0	0	0	0	0	0	0	0.891	0	0.92	0	1	0	0	1	0.787	0		7	18
10195236_chr15_163690_C_T	0	0	0.005	1	1	1	0.009	0	0	0.012	0	0.235	0.01	0	0	0	0	0	0	0	0	0	0	0	0.941	0	0.922	0	1	0	0	1	0.648	0.003		7	18
10200698_chr15_169152_A_G	0	0	0.005	1	1	1	0.017	0	0	0.021	0	0.134	0.016	0	0	0	0	0	0	0	0	0	0	0	0.932	0	0.92	0	1	0	0	1	0.717	0		7	18
10188393_chr15_156847_T_C	0	0	0.005	1	1	1	0.056	0	0	0.094	0	0.511	0.024	0	0	0	0	0	0	0	0	0	0	0	0.992	0	0.931	0	1	0	0	1	0.98	0		7	18
10174381_chr15_142835_C_G	0	0	0.007	1	1	1	0.092	0	0	0.049	0	0.792	0.056	0	0	0	0	0	0	0	0	0	0	0	1	0	1	0	1	0.009	0	1	1	0		7	18
10179086_chr15_147540_G_T	0	0	0.005	1	1	1	0.045	0	0	0.297	0	0.732	0.086	0	0	0	0	0	0	0	0	0	0	0	0.999	0	1	0	1	0.015	0	1	0.999	0		6	18
10181657_chr15_150111_G_A	0	0	0.006	1	1	1	0.065	0	0	0.244	0	0.535	0.086	0	0	0	0	0	0	0	0	0	0	0	0.989	0	0.997	0	1	0.004	0	1	0.996	0		6	18
9720517_chr14_473304_T_C	1	1	1	1	1	0.051	0	0	1	1	0	0.582	1	0.937	0.002	0	0	0	0	0	0	0	0	0	0	0	0.027	1	0	0.004	1	1	0.019	0		3	18
9713803_chr14_466590_T_G	1	1	1	1	1	0.12	0	0	1	1	0	0.947	1	0.983	0.034	0	0	0	0	0	0	0	0	0	0	0	0.053	1	0	0.004	1	1	0.047	0		2	18
9714243_chr14_467030_A_G	1	1	1	1	1	0.121	0	0	1	1	0	0.935	1	0.983	0.014	0	0	0	0	0	0	0	0	0	0	0	0.052	1	0	0.003	1	1	0.047	0		2	18
9735032_chr14_487819_C_T	1	1	1	0.998	1	0.051	0	0.035	1	1	0	0.105	0.999	1	0.05	0	0	0	0	0	0.006	0	0	0	0	0	0.052	1	0	0.001	1	1	0.927	0		3	17
9734464_chr14_487251_G_C	1	1	1	1	1	0.073	0	0.009	1	1	0	0.241	1	1	0.149	0	0	0	0	0	0.003	0	0	0	0	0	0.06	1	0	0	1	1	0.977	0		3	16
9734073_chr14_486860_T_A	1	1	1	1	1	0.058	0	0.009	1	1	0	0.168	1	1	0.113	0	0	0	0	0	0.003	0	0	0	0	0	0.135	1	0	0	1	1	0.929	0		3	15
9680363_chr14_433150_G_A	1	1	1	1	0.994	0.943	0	0.027	1	1	0.013	1	0.998	1	0.115	0	0	0	0	0	0	0	0	0	0	0	0.856	1	0	0.984	1	0.648	0.006	0		2	15
7924418_chr12_679809_G_A	1	0	0	0.463	0.038	0.002	0.004	1	0.007	1	0.044	0.037	1	0.999	0.033	1	1	0	0.757	0.002	0.048	0	0.262	0.002	1	1	1	0	1	1	1	0.103	0	0		6	11
7955923_chr12_711314_C_T	1	0	0	1	0.009	0.414	0.097	1	1	1	0.007	0.294	0.803	0.859	0.755	1	1	0	0.833	0	0	0	0.003	0	1	1	1	0.069	1	1	1	0.864	0	0		4	10
7936771_chr12_692162_C_T	1	0	0	0.895	0.128	0.024	0.063	1	0.088	1	0.038	0.352	1	1	0.359	1	1	0	0.948	0.001	0.003	0	0.274	0	1	1	1	0	1	1	1	0.213	0	0		5	9
8003773_chr12_759164_A_G	0.96	0.937	0.088	1	0.004	1	0.992	1	1	1	0.309	1	1	1	0.999	1	1	0.002	1	0	0	0	0	0	1	1	1	0.08	0.913	1	1	1	0	0		2	9
7991969_chr12_747360_C_T	0.996	0.22	0.035	1	0.003	1	1	1	1	1	0.298	1	0.986	1	0.977	1	1	0.002	1	0	0	0	0	0	1	1	1	0.027	0.91	1	1	1	0	0.005		2	9
7918497_chr12_673888_G_A	1	0	0	0.877	0.009	0	0	1	0	1	0.167	0.267	1	1	0.408	0.998	1	0	0.999	0.059	0.534	0.003	0.989	0.011	1	1	1	0	1	1	1	0.003	0	0		6	8
7998988_chr12_754379_G_A	0.982	0.691	0.06	1	0.003	1	1	1	1	1	0.321	1	1	1	0.938	1	1	0.001	1	0	0	0	0	0	1	1	1	0.109	0.908	1	1	1	0	0.003		2	8
8368585_chr13_45801_T_C	0	0.007	1	1	0.004	0.012	1	1	0	1	0	0	0	1	1	1	1	1	1	0.999	1	0.024	1	0.223	1	1	0	1	0.953	1	1	1	1	0		5	6
8369542_chr13_46758_C_T	0	0.007	1	1	0.009	0.021	1	1	0	1	0	0	0	1	1	1	1	1	1	0.997	1	0.025	1	0.231	1	1	0	1	0.943	1	1	1	1	0		5	6
10648213_chr15_616667_T_A	1	1	1	1	0.52	1	0	1	0.001	1	0.008	0.006	1	0.002	0.062	1	0.004	1	1	0.367	0.075	0.273	1	1	1	1	0.168	1	1	0.984	0.923	1	1	0.136		2	6
8408996_chr13_86212_C_T	0	0.99	1	1	0	0.999	1	1	0	1	0	0	0	1	0.986	1	1	1	1	0.998	1	0.845	1	1	1	1	0	1	0.918	0.95	1	1	1	0		3	5
8422363_chr13_99579_G_A	0	1	1	1	0	1	1	1	0	1	0	0	0	1	1	1	1	1	1	0.932	1	0.825	1	0.999	1	1	0	1	0.86	0.993	1	1	1	0		3	5
10641383_chr15_609837_T_C	1	1	1	1	0.902	1	0	1	0.003	1	0.003	0.001	1	0.002	0.104	1	0.002	1	1	0.481	0.168	0.286	1	1	1	1	0.206	1	1	0.69	0.999	1	1	0.022		2	5
8038512_chr12_793903_G_T	0.01	1	0.988	1	0.85	1	0.888	1	1	1	0.513	1	1	1	1	1	1	0.893	1	0	0.077	0.065	1	0.022	1	1	1	0.897	1	1	1	1	0.002	0.563		1	5
9521789_chr14_274576_G_A	1	1	1	1	0	1	1	1	1	1	0	1	0.002	1	0	0.003	1	0.216	1	0.934	0.689	0.34	1	0.249	1	0.984	1	1	1	0.988	1	0.014	1	1		1	5
6497228_chr10_664814_A_G	1	1	1	1	0.497	0	1	1	1	1	1	0	0.095	1	0.007	1	1	0.954	1	1	1	1	1	1	0.806	1	0.012	1	1	1	0.103	0.997	0.008	1		1	5
1887446_chr04_527443_T_C	1	1	1	1	1	1	1	1	0	1	0.04	0	1	1	1	0	0.522	0.041	1	1	1	1	1	1	1	1	1	1	1	1	0	1	1	1		1	5
1887320_chr04_527317_C_G	1	1	1	1	1	1	1	1	0	1	0.04	0	1	1	1	0	0.629	0.051	1	1	1	1	1	1	1	1	1	1	1	1	0	1	1	1		1	5
1823264_chr04_463261_C_A	1	1	0.728	1	1	1	1	1	0	1	0.122	0	1	1	1	0	0.249	0.093	1	1	1	1	1	1	1	1	1	1	1	1	0	1	1	1		1	4
6493157_chr10_660743_C_T	1	1	0.847	1	0.325	0	1	1	1	1	1	0	0.103	1	0.066	1	1	1	1	1	1	1	1	1	0.939	1	0.018	1	1	1	0.384	1	0	1		1	4
6494324_chr10_661910_A_G	1	1	0.893	1	0.518	0	1	1	1	1	1	0	0.12	1	0.046	1	1	0.999	1	1	1	1	1	1	0.673	0.999	0.006	1	1	1	0.34	0.997	0.001	1		1	4
6490114_chr10_657700_C_T	1	1	0.932	1	0.474	0	1	1	1	1	1	0	0.055	1	0.134	1	1	1	1	1	1	1	1	1	0.782	1	0.045	1	1	1	0.106	1	0.002	1		1	4
10674753_chr15_643207_C_T	1	1	1	1	0.107	1	0	1	0.207	1	0.086	0.047	1	0.008	0.472	1	0.102	1	1	1	1	0.598	1	1	1	1	0.002	1	1	1	0.344	1	1	0.989		1	4
6509762_chr10_677348_C_T	1	1	1	1	0.521	0	1	1	1	1	1	0	0.013	1	0.341	1	1	1	1	1	1	1	1	1	0.996	1	0.019	1	1	1	0.232	0.962	0.086	1		1	4
1841075_chr04_481072_C_G	1	1	1	1	1	1	0.981	1	0	1	0.248	0	1	1	1	0	0.547	0.031	1	1	1	1	1	1	1	1	1	1	1	1	0	1	1	1		1	4
1901986_chr04_541983_T_A	1	1	1	1	1	1	1	1	0	1	0.007	0	1	1	1	0	0.432	0.164	1	1	1	1	1	1	1	1	1	1	1	1	0	1	1	1		1	4
11581467_chr16_458632_G_C	1	1	1	1	0.509	1	1	1	1	1	0.679	1	0.305	1	1	1	0.276	1	1	0.041	0.575	0	0.025	0	1	1	1	1	1	1	1	1	1	1		0	4
11573262_chr16_450427_G_A	1	1	1	1	0.839	1	1	1	0.827	1	0.729	1	0.768	1	1	1	0.356	1	1	0.013	0.216	0	0	0	1	1	1	1	1	1	0.999	1	1	1		0	4
11572992_chr16_450157_T_C	1	1	1	1	0.843	1	1	1	0.789	1	0.715	1	0.857	1	1	1	0.342	1	1	0.014	0.192	0	0	0	1	1	1	1	1	1	0.999	1	1	1		0	4
11571965_chr16_449130_C_T	1	1	1	1	0.926	1	1	1	0.81	1	0.663	1	0.784	1	1	1	0.183	1	1	0.021	0.165	0.002	0	0	1	1	1	1	1	1	0.999	1	1	1		0	4
1239713_chr03_196327_C_T	1	1	1	1	1	0.225	1	1	1	1	1	1	0.064	1	1	1	1	1	1	1	1	1	1	1	1	1	0.996	1	0	0.014	1	0.007	1	1		0	4
1235314_chr03_191928_C_T	1	1	1	1	1	0.276	1	1	1	1	1	1	0.03	1	1	1	1	1	1	1	1	1	1	1	1	1	1	1	0	0.015	1	0.035	1	1		0	4
703631_chr02_473423_G_A	0.73	0	1	1	0.005	0.023	1	1	1	1	1	1	0.811	1	0.038	0.962	1	1	1	1	0.019	0.953	1	0.811	1	0.55	1	0.005	1	1	1	1	1	1		3	3
690404_chr02_460196_A_G	0.733	0	1	1	0.006	0.027	1	1	1	1	1	1	0.654	1	0.008	0.998	1	1	1	1	0.028	0.943	1	0.756	1	0.69	1	0.001	1	1	1	1	1	1		3	3
394589_chr02_164381_T_C	0	1	1	1	0.942	0.097	1	1	1	1	1	1	1	1	1	1	1	0.47	0.806	1	1	1	1	1	0	0	1	1	1	1	1	1	0.002	1		2	3
3931082_chr07_192143_C_T	0.951	1	0.125	1	0.004	1	1	1	0.056	1	0.063	0.951	0	1	1	1	1	1	0.92	1	1	1	1	0.993	1	1	1	0	1	1	0.999	1	0.831	1		2	3
657579_chr02_427371_A_G	0.957	0.004	1	1	0.146	0.001	0.988	1	1	1	1	1	0.015	0.991	0	1	1	1	1	1	1	0.709	0.996	0.078	1	1	1	0.334	1	1	0.997	1	1	1		2	3
638038_chr02_407830_A_G	0.975	0.02	1	1	0.145	0	1	1	1	1	1	1	0.005	0.816	0	1	1	1	1	1	1	0.617	0.302	0.03	1	1	1	0.445	1	1	0.998	1	1	1		2	3
4987184_chr08_157298_A_G	0.987	0	1	1	0.378	0.494	1	1	1	1	1	1	1	0.994	1	1	1	1	1	1	0.776	1	1	1	0.002	0.529	1	1	0	0.997	0.999	0.996	0.999	0		1	3
7815397_chr12_570788_T_C	1	0	0.939	1	1	1	1	1	0.294	1	1	1	1	1	1	1	1	1	1	1	1	1	1	1	1	1	0	1	1	1	1	0	0.857	0.044		1	3
5542787_chr09_150258_T_C	1	1	1	1	1	1	1	1	0	1	0.997	1	1	1	1	1	1	1	1	1	1	0	1	0.033	1	1	1	1	1	0.902	1	1	1	0.031		1	3
5522310_chr09_129781_A_G	1	1	1	1	1	1	1	1	0	1	1	1	0.989	1	1	1	1	1	1	1	1	0	1	0.027	1	1	1	1	1	1	1	1	1	0.002		1	3
3886631_chr07_147692_A_T	1	1	0.367	1	0.342	1	1	1	0.563	1	0.008	0.637	0	1	1	1	1	1	1	0.962	1	1	1	0.586	1	1	1	0	1	1	1	1	1	1		0	3
1227017_chr03_183631_C_T	1	1	1	1	1	0.691	1	1	1	1	1	1	0.229	1	1	1	1	1	1	1	1	1	1	1	1	1	1	1	0	0.083	1	0.005	1	1		0	3
4945858_chr08_115972_A_T	0	0	1	1	0	1	1	1	1	1	1	1	1	1	1	1	1	1	1	1	1	1	1	1	0.988	1	1	1	0	0	1	1	1	1		3	2
4930902_chr08_101016_G_A	0	0	1	1	0	1	1	1	1	1	1	1	1	1	1	1	1	1	1	1	1	1	1	1	0.997	1	1	1	0	0	1	1	1	1		3	2
4928366_chr08_98480_A_T	0	0	1	1	0	1	1	1	1	1	1	1	1	1	1	1	1	1	1	1	0.988	1	1	1	1	1	1	1	0	0	1	1	1	1		3	2
4931376_chr08_101490_G_A	0	0	1	1	0	1	1	1	1	1	1	1	1	1	1	1	1	1	1	1	1	1	1	1	0.999	1	1	1	0	0	1	1	1	1		3	2
7193142_chr11_614987_G_C	0.95	1	1	1	1	0.067	1	1	0	0	1	1	0.951	1	1	1	1	1	1	1	1	1	1	1	1	1	0.053	1	1	1	1	1	1	0		3	2
3926477_chr07_187538_T_A	0.838	1	0.269	1	0.009	1	1	1	0.012	1	0.149	0.758	0	1	1	1	1	1	0.973	1	1	1	1	0.955	1	1	1	0	1	1	0.999	1	0.793	1		2	2
3924185_chr07_185246_T_G	0.911	1	0.347	1	0.015	1	1	1	0.008	1	0.113	0.934	0	1	1	1	1	1	0.987	1	1	1	1	0.973	1	1	1	0	1	1	0.999	1	0.762	1		2	2
7222584_chr11_644429_T_C	1	1	1	1	1	0.117	1	1	0.003	0	1	0.998	0.997	1	1	1	1	1	1	1	1	1	1	1	1	1	0	1	1	1	1	0.997	1	0.004		2	2
7208822_chr11_630667_C_G	1	1	1	1	1	0.207	1	1	0	0	1	0.996	0.804	1	1	1	1	1	1	1	1	1	1	1	1	1	0.01	1	1	1	1	0.953	1	0		2	2
612351_chr02_382143_A_G	0.183	0.106	1	1	0.939	0.003	0.988	1	1	1	1	0.956	0.004	0.781	0	1	1	1	1	1	1	0.475	0.65	0.155	1	1	1	0.582	1	1	1	1	1	1		1	2
39145_chr01_39145_G_A	0.344	0.001	1	1	1	1	1	1	1	1	1	1	1	0.711	0.145	0.198	0.996	1	1	0.041	1	1	1	1	1	1	0	1	1	0.996	1	1	0.941	1		1	2
7816023_chr12_571414_C_T	1	0	0.987	1	1	1	1	1	0.486	1	1	1	1	1	1	1	1	1	1	1	1	1	1	1	1	1	0	1	1	1	1	0	0.744	0.134		1	2
11603215_chr16_480380_T_A	1	0.357	1	1	0.036	1	1	1	1	1	0.03	1	0.78	1	0.893	1	0.364	1	1	0.075	0.99	0.254	0.464	0.177	1	0.997	1	1	1	1	0.999	1	0.991	1		1	2
9201924_chr13_879140_A_G	1	1	1	1	1	1	1	0.002	1	1	1	1	1	1	1	1	1	1	1	1	1	1	1	1	0.142	0.999	0	1	1	1	1	0.097	0.99	0.836		1	2
9199530_chr13_876746_C_T	1	1	1	1	1	1	1	0.01	1	1	1	1	1	1	1	1	1	1	1	1	1	1	1	1	0.234	1	0	1	1	1	1	0.06	1	0.975		1	2
7367304_chr12_122695_G_A	1	1	1	1	1	1	0	1	1	1	1	1	1	0.001	1	1	1	1	1	0.977	0.544	0.651	1	0.248	1	1	0.62	1	1	1	1	0.01	1	1		1	2
5496367_chr09_103838_A_T	1	1	1	1	1	1	1	1	0	1	1	1	0.999	1	1	1	1	1	0.987	1	1	0.003	1	0.114	1	1	1	1	1	0.989	1	1	1	0.002		1	2
356903_chr02_126695_G_T	0.29	1	1	1	1	0.32	1	1	1	1	1	1	1	1	1	1	1	1	1	1	1	1	1	1	0	0	1	1	1	1	1	1	0.881	1		0	2
355763_chr02_125555_T_C	0.426	1	1	1	1	0.424	1	1	1	1	1	1	1	1	1	1	1	1	1	1	1	1	1	1	0	0	1	1	1	1	1	1	0.928	1		0	2
8732386_chr13_409602_T_C	1	1	0.806	1	1	0.125	1	0.939	1	0.98	1	1	1	1	1	1	1	1	1	1	1	1	1	1	1	1	1	1	0.003	0.989	1	0	1	1		0	2
5071950_chr08_242064_C_T	1	1	1	1	0.999	1	1	1	1	1	0.893	1	0.996	0.003	0.456	1	1	1	1	0.652	0.365	1	1	0.915	1	1	0.981	1	1	1	0.998	1	1	0		0	2
5038446_chr08_208560_C_T	1	1	1	1	1	0.899	1	1	1	1	0.976	1	1	0.008	1	1	1	1	1	0.841	0.345	1	1	1	1	1	1	1	0.984	1	1	1	1	0		0	2
9237964_chr13_915180_A_G	1	1	1	1	1	1	1	0.14	1	1	1	1	1	1	1	1	1	1	1	1	1	1	1	1	0.876	1	0	1	1	1	1	0	0.497	0.381		0	2
9140084_chr13_817300_C_A	1	1	1	1	1	1	1	1	0.856	1	1	1	0.987	1	1	1	1	1	1	1	1	1	1	1	0	0	0.1	1	1	1	1	1	1	1		0	2
9143229_chr13_820445_C_T	1	1	1	1	1	1	1	1	0.983	1	1	1	0.959	1	1	1	1	1	1	1	1	1	1	1	0	0	0.127	1	1	1	1	1	1	1		0	2
2357624_chr04_997621_A_G	1	1	1	1	1	1	1	1	1	1	1	0.965	1	1	1	1	1	1	1	1	1	1	1	1	1	1	1	1	0	0.001	1	1	0.997	1		0	2
2425086_chr04_1065083_A_G	1	1	1	1	1	1	1	1	1	1	1	0.047	1	1	1	1	1	1	1	1	1	1	1	1	1	1	1	1	0.002	1	1	1	1	1		0	2
797468_chr02_567260_C_A	0.14	0.475	0.998	1	0	0.096	1	0.006	1	1	1	1	1	1	1	0.375	1	1	1	1	0.04	1	1	1	1	0.581	1	1	1	1	1	1	1	0.34		3	1
800459_chr02_570251_G_A	0.296	0.728	1	1	0	0.084	1	0.008	1	1	1	1	1	1	1	0.57	1	1	1	1	0.096	1	1	1	1	0.515	1	1	1	1	1	0.997	1	0.536		3	1
8543509_chr13_220725_A_G	1	1	0	1	0	1	1	0	1	1	1	0.888	0.815	1	1	1	1	1	1	1	1	1	1	1	0.195	1	1	0.018	1	1	1	1	1	1		3	1
8559617_chr13_236833_C_T	1	1	0	1	0	1	1	0	1	1	1	1	0.99	1	1	1	1	1	1	1	1	1	1	1	0.029	0.997	1	0.437	1	1	1	1	1	1		3	1
4202925_chr07_463986_A_G	1	1	0	1	0	1	1	1	0	1	1	1	1	1	1	1	1	1	1	1	1	1	1	1	1	1	1	1	1	1	1	1	0.026	1		3	1
4270805_chr07_531866_T_C	1	1	0.001	1	0	0.003	1	1	0.422	1	1	1	1	1	1	1	1	1	1	1	1	1	1	1	1	1	0.993	1	1	1	1	1	0.018	1		3	1
4200556_chr07_461617_T_C	1	1	0.001	1	0	1	1	1	0	1	1	1	1	1	1	1	1	1	1	1	1	1	1	1	1	1	1	1	1	1	1	1	0.019	1		3	1
476087_chr02_245879_G_A	0	1	1	1	0.285	0	1	1	1	1	1	0.997	0.023	1	1	1	1	0.985	1	1	1	1	1	1	0.237	1	1	1	1	1	1	1	1	1		2	1
487131_chr02_256923_T_C	0	1	1	1	0.498	0	1	1	1	1	1	1	0.011	1	1	1	1	0.988	1	1	1	1	1	1	0.554	1	1	1	1	1	1	1	0.998	1		2	1
4857872_chr08_27986_A_C	0.092	0.979	1	1	0.153	1	1	1	0.027	1	1	1	1	1	1	1	1	1	1	1	1	1	1	1	1	1	1	1	0.447	0.002	1	1	1	1		2	1
731692_chr02_501484_A_G	0.191	0.016	1	1	0	0.491	1	0.815	1	1	1	1	1	1	1	0.695	0.999	1	1	0.712	0.001	1	1	0.999	1	0.157	1	0.265	0.998	1	1	1	1	0.771		2	1
9037881_chr13_715097_A_G	1	0	1	1	1	0.958	1	1	0.018	1	1	1	1	1	1	0.999	1	1	1	1	1	1	1	1	0.934	0.978	0.019	1	1	1	1	1	1	1		2	1
11346715_chr16_223880_G_A	1	0.016	1	1	1	0.045	0.994	1	1	1	1	1	1	0.999	1	1	1	1	1	1	1	1	1	1	1	0.334	0.728	1	1	1	0.066	1	1	1		2	1
11331581_chr16_208746_G_A	1	0.04	1	1	1	0.007	0.96	1	1	1	1	1	1	0.92	1	1	1	1	1	1	1	1	1	1	1	0.104	0.631	1	1	1	0	1	1	1		2	1
4322558_chr07_583619_G_A	1	0.959	0	1	0	0.664	1	1	0.322	1	1	1	1	1	1	1	1	1	1	1	1	1	1	1	1	1	0.288	1	1	1	1	1	0	1		2	1
6355755_chr10_523341_G_A	0.079	0.885	0.961	1	1	1	1	1	1	1	1	1	1	1	1	1	1	1	1	1	1	1	1	1	1	1	0.012	1	1	1	1	1	1	1		1	1
48891_chr01_48891_C_T	0.559	0	1	1	0.996	1	1	1	1	1	1	1	1	0.628	0.402	0.99	0.99	1	1	0.986	1	1	1	1	1	1	0	1	1	1	1	1	0.987	1		1	1
53147_chr01_53147_T_G	0.68	0	1	1	0.895	1	1	1	1	1	1	1	1	0.492	0.921	1	0.993	1	1	1	1	1	1	1	1	1	0	1	1	1	1	1	1	1		1	1
4641231_chr07_902292_C_T	0.927	1	1	1	1	0.039	1	1	1	1	1	1	1	1	1	1	1	1	1	1	1	1	1	1	1	1	1	0.009	1	0.859	1	1	1	1		1	1
9020685_chr13_697901_C_T	1	0	1	1	1	1	1	1	0.459	1	1	1	1	1	1	1	1	1	1	1	1	1	1	1	1	1	0	1	1	1	1	1	1	1		1	1
193254_chr01_193254_T_C	1	1	0	1	1	0.99	1	1	1	1	1	1	1	1	1	1	0.974	0.99	1	1	1	1	1	1	1	1	1	1	1	1	1	1	0	0.829		1	1
194469_chr01_194469_C_T	1	1	0	1	1	0.998	1	1	1	1	1	1	1	1	1	1	0.924	0.999	1	1	1	1	1	1	1	1	1	1	1	1	1	1	0	0.579		1	1
4109583_chr07_370644_G_T	1	1	0.85	1	0	1	0.975	1	0.5	1	1	1	1	1	1	0.915	1	1	1	1	1	1	1	1	0.882	1	1	0.995	1	1	1	1	0	1		1	1
868193_chr02_637985_C_T	1	1	1	1	0	0.303	1	0.124	1	1	1	1	1	1	1	0.747	1	1	1	1	0.505	1	1	1	1	1	1	1	1	1	1	0.025	1	1		1	1
3166310_chr05_274388_C_T	1	1	1	1	0	1	0.991	1	0.932	1	0.999	1	1	1	1	1	1	1	1	1	1	1	1	1	0.548	0.049	1	1	1	1	0.856	1	1	1		1	1
3179594_chr05_287672_G_A	1	1	1	1	0.004	1	1	1	0.782	1	1	1	1	1	1	1	1	1	1	1	1	1	1	1	0.266	0.003	1	1	1	1	0.999	1	0.941	1		1	1
7451949_chr12_207340_G_T	1	1	1	1	1	1	0	1	1	1	1	1	1	1	1	1	1	1	1	1	1	1	0.99	0.736	1	1	0.985	1	0.404	1	1	0	1	1		1	1
5479115_chr09_86586_T_G	1	1	1	1	1	1	0.963	1	0	1	1	1	0.981	1	1	1	1	1	1	1	1	0.965	1	0.976	1	1	1	1	1	1	1	0.773	0.999	0		1	1
3079759_chr05_187837_A_G	0.951	1	1	1	0.886	1	0.963	1	1	1	1	1	1	1	1	1	1	1	0.001	1	1	1	1	1	1	1	1	1	1	1	0.236	1	1	1		0	1
4566135_chr07_827196_T_C	1	0.997	1	1	0.975	0.822	1	1	1	1	1	1	1	1	1	1	1	1	1	1	1	1	1	1	1	1	1	0	1	0.971	0.999	1	1	1		0	1
3311549_chr05_419627_T_G	1	1	0.262	1	1	0.999	0.992	1	1	1	1	1	1	1	1	1	1	1	1	1	1	1	1	1	1	1	1	1	1	1	0.002	1	1	0.983		0	1
8717092_chr13_394308_C_T	1	1	0.543	1	1	0.804	1	1	1	1	1	1	1	1	1	1	1	1	1	1	1	1	1	1	1	1	1	1	0.783	0.999	1	0	1	1		0	1
5674416_chr09_281887_A_G	1	1	0.558	1	1	0.862	1	1	1	1	1	1	1	1	1	1	0.999	1	1	1	1	1	1	1	0.427	0.046	0.771	1	1	1	1	1	0.762	1		0	1
8115241_chr12_870632_A_G	1	1	0.757	1	1	1	1	1	0.986	1	1	1	1	1	1	1	1	1	1	0.281	0.996	0.983	1	0.999	1	1	0.029	0.501	1	1	1	1	0.977	1		0	1
8199215_chr12_954606_G_C	1	1	0.853	1	1	1	1	0.939	1	1	1	1	0.004	1	1	1	1	1	1	0.995	0.526	1	1	0.997	1	1	0.984	1	1	1	1	1	1	1		0	1
5611718_chr09_219189_T_C	1	1	0.998	1	1	1	1	1	0.129	1	1	1	1	1	1	1	1	1	1	1	1	1	1	1	1	1	0.047	1	1	1	1	0.64	0.966	1		0	1
5291324_chr08_461438_T_C	1	1	1	1	0.552	1	1	1	1	1	1	1	1	1	1	1	1	1	1	1	1	1	1	1	0.999	1	1	1	1	0	1	1	1	1		0	1
9411181_chr14_163968_C_T	1	1	1	1	0.965	1	1	1	1	1	1	1	1	1	1	0.966	1	1	1	1	1	1	1	0.998	1	1	1	1	1	0.017	1	1	1	1		0	1
11729218_chr16_606383_C_T	1	1	1	1	0.998	1	1	1	1	1	1	1	1	1	1	1	1	1	1	1	1	1	1	1	1	1	0.915	1	1	1	0.002	1	1	1		0	1
1323832_chr03_280446_T_G	1	1	1	1	0.999	0.982	1	1	1	1	0.019	1	1	1	1	1	1	1	1	1	1	1	1	1	0.96	1	1	1	1	1	1	1	1	1		0	1
7567881_chr12_323272_C_T	1	1	1	1	1	1	0.951	1	1	1	0	1	1	1	1	1	1	1	1	1	1	1	0.998	0.998	1	1	1	1	1	1	1	0.43	1	1		0	1
2585159_chr04_1225156_C_T	1	1	1	1	1	1	1	1	1	1	1	1	1	1	1	1	1	1	1	1	1	1	1	1	1	1	0	1	1	1	1	1	1	1		0	1
2375754_chr04_1015751_C_G	1	1	1	1	1	1	1	1	1	1	1	0.378	1	1	1	0.823	0.998	1	1	1	1	1	1	1	1	1	1	1	0	0.14	1	1	1	1		0	1
1138913_chr03_95527_T_C	1	1	1	1	1	1	1	1	1	1	1	1	0.995	1	1	1	1	1	1	1	1	1	1	1	1	1	1	1	1	1	1	0.778	0.019	1		0	1
11196661_chr16_73826_G_A	1	1	1	1	1	1	1	1	1	1	1	1	0.264	0.995	1	1	1	1	1	1	0.025	1	1	1	1	1	0.574	1	1	1	1	1	1	1		0	1
6304220_chr10_471806_A_G	0.002	0.997	1	1	1	1	1	1	1	1	1	1	1	1	1	1	1	1	1	1	1	1	1	1	1	1	0.49	1	1	1	1	1	1	1		1	0
11396708_chr16_273873_T_C	1	0.424	1	1	0.741	0.001	1	1	1	1	1	1	1	1	1	1	1	1	1	1	1	1	1	1	1	0.157	1	1	1	1	0.442	1	1	1		1	0
3282355_chr05_390433_C_T	1	1	0.001	1	1	0.999	1	1	1	1	1	1	1	1	1	1	1	1	1	1	1	1	1	1	1	1	1	1	1	1	0.229	1	1	1		1	0
5643011_chr09_250482_T_G	1	1	0.022	1	1	1	1	1	0.889	1	1	1	1	1	1	1	1	1	1	1	1	1	1	1	0.999	0.761	0.199	1	1	1	1	0.441	1	1		1	0
1597900_chr04_237897_G_A	1	1	0.905	1	1	0	1	1	1	1	1	0.934	1	1	1	1	1	1	1	1	1	1	0.986	1	1	1	1	1	0.853	1	1	1	1	1		1	0
11498105_chr16_375270_C_T	1	1	1	1	0	1	1	1	1	1	1	1	1	1	1	1	1	1	1	1	1	1	1	1	1	0.997	1	1	1	1	1	1	1	1		1	0
3706057_chr06_237266_GTATATATATATAT_GTATATATATATATATAT	1	1	1	1	0.009	1	1	1	1	1	1	1	1	1	1	1	1	1	1	1	1	1	1	1	0.968	0.32	1	1	1	1	1	0.624	1	1		1	0
6799482_chr11_221327_T_C	1	1	1	1	0.378	0	1	1	1	1	1	1	1	1	1	0.959	1	1	1	1	1	1	1	1	1	1	1	1	1	1	1	1	1	1		1	0
2735257_chr04_1375254_C_T	1	1	1	1	1	0	1	1	1	1	1	1	1	1	1	1	1	1	1	1	1	1	1	1	1	1	1	0.997	1	1	1	1	1	1		1	0
9974679_chr14_727466_C_G	1	1	1	1	1	0	1	1	1	1	1	1	1	1	1	1	1	1	1	1	1	0.984	1	0.999	1	1	1	1	1	1	1	1	1	1		1	0
11016402_chr15_984856_T_C	1	1	1	1	1	0.998	0	1	0.986	1	0.634	1	1	1	1	1	1	1	1	1	1	1	1	1	1	1	1	1	1	1	0.692	1	1	1		1	0
1028984_chr02_798776_A_G	1	1	1	0	1	1	1	1	1	1	1	1	1	1	1	1	1	1	1	1	1	1	1	1	1	1	1	1	1	1	1	1	1	1		1	0
4813093_chr07_1074154_G_C	1	1	1	1	1	1	1	1	1	0	1	1	1	1	1	1	1	1	1	1	1	1	1	1	1	1	1	1	1	1	1	1	1	1		1	0
