# Supplementary material for: Genetic Regulation of Phenotypic Plasticity and Canalisation in Yeast Growth
Source: PLoS One. 2016 Sep 9;11(9):e0162326. doi: 10.1371/journal.pone.0162326 (PMC5017675; doi:10.1371/journal.pone.0162326)
Supplement: S2 Table — (XLSX) [file pone.0162326.s005.xlsx]

## Sheet: Sheet1
High Variance environments peaks
	Marker	LOD Score	mean_environmental vairance_BY	mean_environmental vairance_RM
	X8368995_chr13_46211_C_T	2.70734	23.3173	27.1084	P-value <0.01
	X3093909_chr05_201987_T_C	2.34581	23.4046	26.9361	P-value <0.01
	X7471170_chr12_226561_T_C	1.81378	23.6643	26.7716
	X10217019_chr15_185473_C_T	1.55598	26.6452	23.7662
	X621521_chr02_391313_T_A	1.38855	26.5157	23.7932
	X3158912_chr05_266990_T_C	1.20061	23.8868	26.4194
Low Variance environments peaks
	Marker	LOD Score	mean_environmental vairance_BY	mean_environmental vairance_RM
	X9621874_chr14_374661_C_T	2.74379	2.90708	2.42377	P-value <0.01
	X3938827_chr07_199888_A_G	1.24105	2.50583	2.83156
	X7218605_chr11_640450_T_C	1.23373	2.50824	2.83302
	X4627067_chr07_888128_A_G	1.21922	2.83765	2.51451
	X9784766_chr14_537553_T_G	1.133	2.52037	2.83194
	X8010175_chr12_765566_A_G	1.02615	2.82167	2.52528
High Variance_Subgroup 1 environments peaks
	Marker	LOD Score	mean_environmental vairance_BY	mean_environmental vairance_RM
	chr10_568984	1.61201	38.4603	31.5607
	chr12_680161	1.28008	31.7916	37.9425
	chr13_45801	1.09071	32.0947	37.7729
High Variance_Subgroup 2 environments peaks
	Marker	LOD Score	mean_environmental vairance_BY	mean_environmental vairance_RM
	chr12_210540	3.99736	16.9637	25.9053
	chr13_54663	2.13201	18.1514	24.6998
	chr09_173729	1.56802	24.2527	18.632
	chr09_83061	1.49494	24.1374	18.6483
	chr15_173391	1.244	23.935	18.9262
	chr15_279943	1.20734	23.8444	18.9087
