# Supplementary material for: Genetic Regulation of Phenotypic Plasticity and Canalisation in Yeast Growth
Source: PLoS One. 2016 Sep 9;11(9):e0162326. doi: 10.1371/journal.pone.0162326 (PMC5017675; doi:10.1371/journal.pone.0162326)
Supplement: S3 Table — (XLSX) [file pone.0162326.s006.xlsx]

## Sheet: High Variance
Peaks in 10 different environmental orders in high variance variance environments
Order	Marker	mean_sum of slopes_BY	mean_sum of slopes_RM	variance_sum of slopes_BY	variance_sum of slopes_RM			Order	Position 1	Position 2	Position 3	Position 4	Position 5	Position 6	Position 7	Position 8	Position 9	Position 10
1	X33201_chr01_33201_C_T	52.916	52.9223	243.694	225.322			1	Maltose	Lithium_Chloride	Tunicamycin	Neomycin	Zeocin	x4NQO	Congo_red	Cadmium_Chloride	Diamide	Hydrogen_Peroxide
1	X400531_chr02_170323_A_C	54.5147	51.3016	261.936	199.844			2	Tunicamycin	Congo_red	Neomycin	Hydrogen_Peroxide	Lithium_Chloride	Cadmium_Chloride	Diamide	x4NQO	Zeocin	Maltose
1	X1279769_chr03_236383_G_A	54.0461	51.857	241.724	223.796			3	Lithium_Chloride	Tunicamycin	Zeocin	Neomycin	Diamide	Cadmium_Chloride	Congo_red	x4NQO	Maltose	Hydrogen_Peroxide
1	X2190620_chr04_830617_A_G	51.7979	54.0824	231.098	233.726			4	Diamide	Hydrogen_Peroxide	Zeocin	x4NQO	Tunicamycin	Congo_red	Cadmium_Chloride	Neomycin	Lithium_Chloride	Maltose
1	X3102061_chr05_210139_G_T	51.4829	54.3202	227.898	235.364			5	Lithium_Chloride	Neomycin	Zeocin	Cadmium_Chloride	Tunicamycin	Diamide	Maltose	x4NQO	Hydrogen_Peroxide	Congo_red
1	X3161814_chr05_269892_T_C	51.3407	54.408	222.621	239.559			6	Tunicamycin	Neomycin	Maltose	Diamide	Lithium_Chloride	x4NQO	Congo_red	Zeocin	Hydrogen_Peroxide	Cadmium_Chloride
1	X3765941_chr07_27002_A_G	52.2185	53.6504	226.572	240.077			7	Hydrogen_Peroxide	Neomycin	Zeocin	Congo_red	Tunicamycin	Lithium_Chloride	Maltose	Cadmium_Chloride	Diamide	x4NQO
1	X4846192_chr08_16306_T_C	53.3712	52.4011	251.551	212.701			8	x4NQO	Neomycin	Hydrogen_Peroxide	Cadmium_Chloride	Lithium_Chloride	Congo_red	Tunicamycin	Diamide	Maltose	Zeocin
1	X4859593_chr08_29707_T_A	53.3429	52.4281	244.962	220.169			9	Congo_red	Lithium_Chloride	x4NQO	Neomycin	Maltose	Tunicamycin	Diamide	Zeocin	Hydrogen_Peroxide	Cadmium_Chloride
1	X7872826_chr12_628217_G_T	51.7494	53.9743	202.835	259.159			10	Hydrogen_Peroxide	Cadmium_Chloride	Lithium_Chloride	Zeocin	Tunicamycin	Maltose	Neomycin	Congo_red	Diamide	x4NQO
1	X7932016_chr12_687407_T_C	51.078	54.5983	207.865	251.316
1	X8094053_chr12_849444_T_G	53.4874	52.4215	244.56	223.644
1	X8374142_chr13_51358_G_T	51.2708	54.6195	184.935	278.276
1	X8392947_chr13_70163_A_G	51.3442	54.499	196	266.501
1	X8553436_chr13_230652_G_A	51.5028	54.34	225.345	238.029
1	X9617299_chr14_370086_T_C	53.7656	52.0942	258.656	207.975
1	X9780747_chr14_533534_A_G	52.2322	53.6281	233.741	232.658
1	X9797387_chr14_550174_A_T	52.235	53.6493	241.288	224.563
1	X9988217_chr14_741004_A_G	53.7683	52.0776	228.475	237.447
1	X10715625_chr15_684079_T_C	53.4257	52.3825	235.182	231.558
1	X10201250_chr15_169704_A_G	53.0625	52.7743	240.733	226.518
1	X10181657_chr15_150111_G_A	53.1899	52.6526	234.669	232.593
1	X9713803_chr14_466590_T_G	52.4304	53.3779	228.57	238.066
1	X7914508_chr12_669899_C_A	51.7509	53.9789	210.08	252.735
1	X7894448_chr12_649839_A_G	51.4695	54.212	199.987	260.185
1	X9739589_chr14_492376_A_G	51.8529	53.9536	222.184	242.679
2	X33201_chr01_33201_C_T	54.7628	54.6385	219.345	231.35
2	X400531_chr02_170323_A_C	55.532	53.8465	239.402	210.736
2	X1279769_chr03_236383_G_A	55.4972	53.9389	219.083	231.109
2	X2190620_chr04_830617_A_G	54.5758	54.8189	235.759	215.607
2	X3102061_chr05_210139_G_T	53.1526	56.1994	203.891	242.729
2	X3161814_chr05_269892_T_C	53.2244	56.082	211.514	235.454
2	X3765941_chr07_27002_A_G	54.5156	54.8824	220.489	231.437
2	X4846192_chr08_16306_T_C	55.5864	53.6727	232.421	216.415
2	X4859593_chr08_29707_T_A	55.0261	54.3112	223.495	228.377
2	X7872826_chr12_628217_G_T	53.1954	56.0473	220.047	227.274
2	X7932016_chr12_687407_T_C	52.6465	56.563	221.224	222.792
2	X8094053_chr12_849444_T_G	54.6983	54.6924	222.272	229.045
2	X8374142_chr13_51358_G_T	52.3652	57.0979	195.66	245.646
2	X8392947_chr13_70163_A_G	52.3716	57.0252	200.224	240.738
2	X8553436_chr13_230652_G_A	53.7386	55.6544	224.469	225.456
2	X9617299_chr14_370086_T_C	55.6318	53.7818	222.941	227.055
2	X9780747_chr14_533534_A_G	53.7678	55.6515	212.527	237.849
2	X9797387_chr14_550174_A_T	53.7639	55.6883	208.296	242.723
2	X9988217_chr14_741004_A_G	55.1467	54.2474	238.021	213.44
2	X10715625_chr15_684079_T_C	54.7337	54.6542	226.535	225.185
2	X10201250_chr15_169704_A_G	55.8095	53.5651	237.253	211.806
2	X10181657_chr15_150111_G_A	55.847	53.5593	235.121	214.165
2	X9713803_chr14_466590_T_G	55.0108	54.3991	219.047	232.108
2	X7914508_chr12_669899_C_A	52.8585	56.3604	219.845	225.506
2	X7894448_chr12_649839_A_G	52.6635	56.5064	216.208	227.525
2	X9739589_chr14_492376_A_G	54.5269	54.8583	214.392	236.968
3	X33201_chr01_33201_C_T	53.1321	53.7726	227.936	227.647
3	X400531_chr02_170323_A_C	55.3512	51.5836	254.189	194.033
3	X1279769_chr03_236383_G_A	54.708	52.3232	235.397	218.027
3	X2190620_chr04_830617_A_G	51.921	55.0979	222.497	228.312
3	X3102061_chr05_210139_G_T	51.5956	55.3187	212.564	235.953
3	X3161814_chr05_269892_T_C	51.6812	55.1773	202.945	245.441
3	X3765941_chr07_27002_A_G	52.5543	54.4466	216.919	237.481
3	X4846192_chr08_16306_T_C	53.8453	53.0622	240.026	213.614
3	X4859593_chr08_29707_T_A	53.7353	53.185	227.725	227.899
3	X7872826_chr12_628217_G_T	52.5475	54.3218	207.748	244.531
3	X7932016_chr12_687407_T_C	52.3612	54.5012	221.089	231.882
3	X8094053_chr12_849444_T_G	54.0562	52.9759	232.158	223.586
3	X8374142_chr13_51358_G_T	51.4762	55.5476	180.169	268.648
3	X8392947_chr13_70163_A_G	51.6623	55.304	190.472	258.736
3	X8553436_chr13_230652_G_A	52.2178	54.7469	224.305	228.255
3	X9617299_chr14_370086_T_C	54.0113	52.963	240.968	214.576
3	X9780747_chr14_533534_A_G	52.3022	54.6958	221.539	231.504
3	X9797387_chr14_550174_A_T	52.4768	54.5511	225.26	228.449
3	X9988217_chr14_741004_A_G	54.0313	52.9345	230.675	224.509
3	X10715625_chr15_684079_T_C	54.2762	52.6368	251.403	201.543
3	X10201250_chr15_169704_A_G	54.3203	52.629	231.298	222.971
3	X10181657_chr15_150111_G_A	54.6832	52.2946	224.041	228.826
3	X9713803_chr14_466590_T_G	52.7088	54.2042	214.473	239.365
3	X7914508_chr12_669899_C_A	52.5377	54.3354	212.889	239.929
3	X7894448_chr12_649839_A_G	52.2697	54.5601	204.38	246.347
3	X9739589_chr14_492376_A_G	52.027	54.8901	213.937	237.354
4	X33201_chr01_33201_C_T	50.4312	50.4249	202.257	186.869
4	X400531_chr02_170323_A_C	51.7283	49.109	200.848	183.356
4	X1279769_chr03_236383_G_A	51.0605	49.8313	172.264	213.53
4	X2190620_chr04_830617_A_G	50.3364	50.5226	196.268	191.393
4	X3102061_chr05_210139_G_T	49.3694	51.46	170.303	214.712
4	X3161814_chr05_269892_T_C	49.299	51.4922	165.854	217.968
4	X3765941_chr07_27002_A_G	50.3064	50.5544	198.965	188.552
4	X4846192_chr08_16306_T_C	50.7573	50.0499	191.231	196.66
4	X4859593_chr08_29707_T_A	50.3306	50.5406	182.623	206.929
4	X7872826_chr12_628217_G_T	49.5946	51.179	168.883	215.224
4	X7932016_chr12_687407_T_C	49.4784	51.2935	181.291	203.786
4	X8094053_chr12_849444_T_G	50.9187	49.9975	197.879	189.985
4	X8374142_chr13_51358_G_T	48.7611	52.1466	171.196	211.447
4	X8392947_chr13_70163_A_G	48.7428	52.1175	172.143	209.967
4	X8553436_chr13_230652_G_A	49.7576	51.0999	190.966	195.904
4	X9617299_chr14_370086_T_C	51.0501	49.821	210.617	176.819
4	X9780747_chr14_533534_A_G	49.3326	51.5572	175.401	210.426
4	X9797387_chr14_550174_A_T	49.0745	51.8711	173.969	211.078
4	X9988217_chr14_741004_A_G	50.8303	50.0287	204.128	183.404
4	X10715625_chr15_684079_T_C	50.863	49.9663	201.785	185.087
4	X10201250_chr15_169704_A_G	51.0959	49.7503	191.604	195.281
4	X10181657_chr15_150111_G_A	51.2497	49.6174	199.857	186.667
4	X9713803_chr14_466590_T_G	50.5682	50.2962	195.729	192.117
4	X7914508_chr12_669899_C_A	49.4423	51.3214	174.693	209.595
4	X7894448_chr12_649839_A_G	49.3939	51.3496	165.438	217.429
4	X9739589_chr14_492376_A_G	49.7463	51.0887	174.404	211.882
5	X33201_chr01_33201_C_T	49.0683	50.4853	189.498	204.541
5	X400531_chr02_170323_A_C	51.2294	48.4295	206.344	185.95
5	X1279769_chr03_236383_G_A	50.3313	49.3752	200.572	195.487
5	X2190620_chr04_830617_A_G	48.8784	50.8356	195.761	198.741
5	X3102061_chr05_210139_G_T	48.4216	51.2216	187.551	204.67
5	X3161814_chr05_269892_T_C	48.4717	51.1287	181.474	210.502
5	X3765941_chr07_27002_A_G	49.0147	50.6991	196.174	198.827
5	X4846192_chr08_16306_T_C	50.327	49.2797	211.715	182.068
5	X4859593_chr08_29707_T_A	50.078	49.5622	207.486	187.244
5	X7872826_chr12_628217_G_T	48.6682	50.895	184.486	208.172
5	X7932016_chr12_687407_T_C	48.3537	51.1937	199.67	192.972
5	X8094053_chr12_849444_T_G	49.8972	49.7884	212.317	185.793
5	X8374142_chr13_51358_G_T	47.8565	51.8839	163.258	225.946
5	X8392947_chr13_70163_A_G	47.8618	51.8222	170.146	218.425
5	X8553436_chr13_230652_G_A	49.5974	50.0817	206.612	189.614
5	X9617299_chr14_370086_T_C	50.821	48.8818	206.64	188.077
5	X9780747_chr14_533534_A_G	48.9416	50.7649	191.26	203.632
5	X9797387_chr14_550174_A_T	48.9272	50.8119	191.814	203.139
5	X9988217_chr14_741004_A_G	50.509	49.175	209.444	186.129
5	X10715625_chr15_684079_T_C	49.8445	49.8336	220.422	174.595
5	X10201250_chr15_169704_A_G	50.6312	49.036	192.074	203.095
5	X10181657_chr15_150111_G_A	50.747	48.944	191.895	202.766
5	X9713803_chr14_466590_T_G	50.1858	49.5142	207.003	189.697
5	X7914508_chr12_669899_C_A	48.3967	51.1471	192.39	199.828
5	X7894448_chr12_649839_A_G	48.2566	51.2501	179.25	210.823
5	X9739589_chr14_492376_A_G	49.3881	50.2766	197.347	198.606
6	X33201_chr01_33201_C_T	49.6802	50.4071	181.259	194.076
6	X400531_chr02_170323_A_C	50.9823	49.1563	198.618	176.284
6	X1279769_chr03_236383_G_A	50.6337	49.5495	184.703	191.246
6	X2190620_chr04_830617_A_G	50.1272	50.0223	187.191	189.577
6	X3102061_chr05_210139_G_T	48.1806	51.9236	168.017	201.27
6	X3161814_chr05_269892_T_C	48.5368	51.5267	183.574	188.532
6	X3765941_chr07_27002_A_G	49.773	50.3913	181.803	195.013
6	X4846192_chr08_16306_T_C	50.4522	49.6437	179.503	198.185
6	X4859593_chr08_29707_T_A	50.0685	50.0839	175.837	202.906
6	X7872826_chr12_628217_G_T	49.9752	50.1663	193.582	183.645
6	X7932016_chr12_687407_T_C	49.7138	50.4056	206.599	171.516
6	X8094053_chr12_849444_T_G	50.6215	49.5972	187.249	188.851
6	X8374142_chr13_51358_G_T	48.1004	52.1126	159.565	209.872
6	X8392947_chr13_70163_A_G	48.0583	52.0987	159.894	208.719
6	X8553436_chr13_230652_G_A	50.0956	50.0557	202.686	174.003
6	X9617299_chr14_370086_T_C	50.8064	49.3631	191.181	184.588
6	X9780747_chr14_533534_A_G	49.5579	50.6096	176.579	199.957
6	X9797387_chr14_550174_A_T	49.448	50.745	169.395	207.729
6	X9988217_chr14_741004_A_G	50.9575	49.2012	199.65	175.634
6	X10715625_chr15_684079_T_C	50.252	49.8887	194.173	182.137
6	X10201250_chr15_169704_A_G	50.8752	49.2649	197.412	177.881
6	X10181657_chr15_150111_G_A	50.8823	49.2802	193.625	181.901
6	X9713803_chr14_466590_T_G	50.2027	49.9565	186.21	190.357
6	X7914508_chr12_669899_C_A	49.9499	50.1897	210.221	168.527
6	X7894448_chr12_649839_A_G	49.7743	50.3443	195.643	181.725
6	X9739589_chr14_492376_A_G	49.738	50.4031	182.357	193.972
7	X33201_chr01_33201_C_T	51.0066	51.4583	201.384	201.849
7	X400531_chr02_170323_A_C	52.8567	49.6253	207.027	191.002
7	X1279769_chr03_236383_G_A	52.2631	50.2992	195.964	205.208
7	X2190620_chr04_830617_A_G	50.4496	52.0848	204.923	196.968
7	X3102061_chr05_210139_G_T	49.9184	52.5531	191.22	208.459
7	X3161814_chr05_269892_T_C	49.5928	52.8172	205.398	193.131
7	X3765941_chr07_27002_A_G	50.4614	52.0771	203.555	198.404
7	X4846192_chr08_16306_T_C	52.1581	50.2133	210.004	190.118
7	X4859593_chr08_29707_T_A	51.9651	50.4254	206.018	195.385
7	X7872826_chr12_628217_G_T	49.8172	52.5462	188.388	210.136
7	X7932016_chr12_687407_T_C	49.4644	52.8825	204.311	193.71
7	X8094053_chr12_849444_T_G	51.3114	51.2005	191.716	210.421
7	X8374142_chr13_51358_G_T	49.3044	53.2611	175.807	220.41
7	X8392947_chr13_70163_A_G	49.432	53.0778	180.414	216.348
7	X8553436_chr13_230652_G_A	50.9491	51.5565	220.423	182.716
7	X9617299_chr14_370086_T_C	52.3576	50.1746	213.742	187.575
7	X9780747_chr14_533534_A_G	50.523	52.0044	194.999	207.47
7	X9797387_chr14_550174_A_T	50.1554	52.4222	185.944	215.822
7	X9988217_chr14_741004_A_G	51.6468	50.8612	209.836	193.3
7	X10715625_chr15_684079_T_C	51.2747	51.2287	193.301	210.583
7	X10201250_chr15_169704_A_G	52.1933	50.2981	209.244	192.212
7	X10181657_chr15_150111_G_A	52.1934	50.3244	203.96	197.708
7	X9713803_chr14_466590_T_G	51.4166	51.0983	187.95	214.518
7	X7914508_chr12_669899_C_A	49.7989	52.5701	202.324	197.45
7	X7894448_chr12_649839_A_G	49.4001	52.9036	189.679	206.59
7	X9739589_chr14_492376_A_G	50.8213	51.6703	186.267	216.285
8	X33201_chr01_33201_C_T	52.1419	54.1152	216.256	212.277
8	X400531_chr02_170323_A_C	54.1796	52.2378	212.95	215.294
8	X1279769_chr03_236383_G_A	54.1396	52.3442	230.409	199.019
8	X2190620_chr04_830617_A_G	53.019	53.4193	228.936	200.585
8	X3102061_chr05_210139_G_T	51.9602	54.4396	180.861	245.362
8	X3161814_chr05_269892_T_C	51.8909	54.4645	205.154	221.175
8	X3765941_chr07_27002_A_G	52.6694	53.785	210.259	219.429
8	X4846192_chr08_16306_T_C	53.3621	53.0474	212.728	217.682
8	X4859593_chr08_29707_T_A	52.8706	53.6156	204.354	227.185
8	X7872826_chr12_628217_G_T	52.1127	54.2098	213.184	214.659
8	X7932016_chr12_687407_T_C	51.7895	54.5157	230.485	197.444
8	X8094053_chr12_849444_T_G	53.6629	52.8232	214.839	214.922
8	X8374142_chr13_51358_G_T	51.2153	55.2781	202.856	219.241
8	X8392947_chr13_70163_A_G	51.142	55.2948	210.035	211.439
8	X8553436_chr13_230652_G_A	52.931	53.5008	213.881	216.078
8	X9617299_chr14_370086_T_C	54.2011	52.2544	214.325	213.9
8	X9780747_chr14_533534_A_G	52.2403	54.2212	191.287	237.579
8	X9797387_chr14_550174_A_T	51.972	54.5417	187.189	241.37
8	X9988217_chr14_741004_A_G	53.8721	52.5643	238.744	190.719
8	X10715625_chr15_684079_T_C	53.3409	53.0825	233.387	195.585
8	X10201250_chr15_169704_A_G	54.9912	51.4148	199.761	224.115
8	X10181657_chr15_150111_G_A	55.0077	51.4481	197.316	226.247
8	X9713803_chr14_466590_T_G	53.0187	53.4	195.241	233.568
8	X7914508_chr12_669899_C_A	51.92	54.3901	219.36	208.252
8	X7894448_chr12_649839_A_G	51.7998	54.4777	218.571	208.54
8	X9739589_chr14_492376_A_G	53.0092	53.4156	195.271	234.165
9	X33201_chr01_33201_C_T	49.8925	51.0501	204.655	199.241
9	X400531_chr02_170323_A_C	51.9519	49.0726	219.282	180.374
9	X1279769_chr03_236383_G_A	51.2236	49.861	194.691	208.069
9	X2190620_chr04_830617_A_G	50.4396	50.6081	206.062	197.859
9	X3102061_chr05_210139_G_T	48.9012	52.1031	182.22	216.296
9	X3161814_chr05_269892_T_C	48.8451	52.1038	191.441	206.869
9	X3765941_chr07_27002_A_G	49.901	51.1702	194.87	208.698
9	X4846192_chr08_16306_T_C	50.3545	50.7148	191.421	214.162
9	X4859593_chr08_29707_T_A	49.7555	51.4119	179.679	226.52
9	X7872826_chr12_628217_G_T	49.5738	51.3774	188.387	212.804
9	X7932016_chr12_687407_T_C	49.5275	51.4294	204.023	198.507
9	X8094053_chr12_849444_T_G	50.5858	50.4666	199.453	204.305
9	X8374142_chr13_51358_G_T	48.7412	52.359	189.445	208.371
9	X8392947_chr13_70163_A_G	48.6942	52.3555	190.854	206.532
9	X8553436_chr13_230652_G_A	51.196	49.8467	198.445	204.736
9	X9617299_chr14_370086_T_C	51.4883	49.5804	227.776	175.148
9	X9780747_chr14_533534_A_G	49.9424	51.1203	192.166	211.522
9	X9797387_chr14_550174_A_T	49.8411	51.2487	193.682	209.935
9	X9988217_chr14_741004_A_G	51.4542	49.5982	222.557	179.98
9	X10715625_chr15_684079_T_C	50.5617	50.4805	211.918	191.564
9	X10201250_chr15_169704_A_G	51.6979	49.3301	211.747	189.371
9	X10181657_chr15_150111_G_A	51.8435	49.2195	210.917	189.864
9	X9713803_chr14_466590_T_G	50.5412	50.5045	196.011	207.696
9	X7914508_chr12_669899_C_A	49.5942	51.3637	200.384	202.053
9	X7894448_chr12_649839_A_G	49.4405	51.4867	191.915	209.09
9	X9739589_chr14_492376_A_G	50.0154	51.0138	186.935	216.198
10	X33201_chr01_33201_C_T	53.8388	54.0181	172.693	184.348
10	X400531_chr02_170323_A_C	54.9421	52.9164	187.083	168.818
10	X1279769_chr03_236383_G_A	54.7515	53.1677	176.473	180.246
10	X2190620_chr04_830617_A_G	53.5932	54.2922	188.103	169.398
10	X3102061_chr05_210139_G_T	52.8516	54.9942	163.703	191.729
10	X3161814_chr05_269892_T_C	52.5302	55.2623	165.773	187.922
10	X3765941_chr07_27002_A_G	53.5224	54.368	162.368	196.07
10	X4846192_chr08_16306_T_C	54.4252	53.3756	170.592	188.151
10	X4859593_chr08_29707_T_A	54.0653	53.7867	161.554	199.301
10	X7872826_chr12_628217_G_T	53.1478	54.6473	185.13	172.488
10	X7932016_chr12_687407_T_C	52.7294	55.0368	184.967	171.098
10	X8094053_chr12_849444_T_G	54.6247	53.3329	182.89	174.891
10	X8374142_chr13_51358_G_T	52.0817	55.8489	154.378	197.256
10	X8392947_chr13_70163_A_G	51.9776	55.9006	156.637	193.786
10	X8553436_chr13_230652_G_A	53.5767	54.297	182.029	175.789
10	X9617299_chr14_370086_T_C	54.7562	53.1369	185.335	171.611
10	X9780747_chr14_533534_A_G	53.2933	54.5995	161.359	196.413
10	X9797387_chr14_550174_A_T	53.0547	54.8766	157.558	200.243
10	X9988217_chr14_741004_A_G	54.691	53.1881	186.793	170.231
10	X10715625_chr15_684079_T_C	54.224	53.6313	194.747	162.205
10	X10201250_chr15_169704_A_G	55.1941	52.6609	164.604	190.447
10	X10181657_chr15_150111_G_A	55.2061	52.6843	162.353	192.335
10	X9713803_chr14_466590_T_G	53.62	54.233	163.626	193.315
10	X7914508_chr12_669899_C_A	52.8249	54.9441	181.774	174.428
10	X7894448_chr12_649839_A_G	52.6983	55.0401	177.519	177.811
10	X9739589_chr14_492376_A_G	53.6426	54.2212	163.328	194.116

## Sheet: Low Variance
Peaks in 10 different environmental orders in low variance variance environments
Order	Marker	mean_sum of slopes_BY	mean_sum of slopes_RM	variance_sum of slopes_BY	variance_sum of slopes_RM		Order	Position 1	Position 2	Position 3	Position 4	Position 5	Position 6	Position 7	Position 8	Position 9	Position 10	Position 11	Position 12	Position 13	Position 14	Position 15	Position 16	Position 17	Position 18	Position 19	Position 20	Position 21	Position 22	Position 23	Position 24
1	X33201_chr01_33201_C_T	36.826	38.2531	97.5828	120.328		1	Galactose	x5.Fluorocytosine	Raffinose	Cobalt_Chloride	Magnesium_Sulfate	Paraquat	Magnesium_Chloride	Mannose	Hydroxyurea	Trehalose	Formamide	Calcium_Chloride	Hydroquinone	Copper	x4.Hydroxybenzaldehyde	Xylose	x6.Azauracil	x5.Fluorouracil	Lactate	Sorbitol	Ethanol	Indoleacetic_Acid	Lactose	SDS
1	X400531_chr02_170323_A_C	37.8484	37.3096	119.12	100.869		2	Hydroxyurea	Magnesium_Chloride	Formamide	Sorbitol	Paraquat	x5.Fluorocytosine	x6.Azauracil	Cobalt_Chloride	Raffinose	Ethanol	Xylose	Mannose	Galactose	Trehalose	x5.Fluorouracil	Copper	SDS	Hydroquinone	Magnesium_Sulfate	Lactate	x4.Hydroxybenzaldehyde	Lactose	Calcium_Chloride	Indoleacetic_Acid
1	X1279769_chr03_236383_G_A	37.8147	37.3776	107.292	112.496		3	x5.Fluorocytosine	Trehalose	Sorbitol	Raffinose	Magnesium_Chloride	Ethanol	Hydroxyurea	Galactose	Xylose	Paraquat	Copper	Lactate	SDS	Mannose	Calcium_Chloride	Cobalt_Chloride	Magnesium_Sulfate	x4.Hydroxybenzaldehyde	x6.Azauracil	Lactose	Formamide	Hydroquinone	x5.Fluorouracil	Indoleacetic_Acid
1	X2190620_chr04_830617_A_G	37.2577	37.9207	86.1612	135.134		4	Hydroxyurea	Ethanol	Hydroquinone	x5.Fluorouracil	Formamide	x5.Fluorocytosine	Raffinose	Magnesium_Chloride	SDS	Xylose	Indoleacetic_Acid	x6.Azauracil	Sorbitol	x4.Hydroxybenzaldehyde	Paraquat	Magnesium_Sulfate	Copper	Mannose	Calcium_Chloride	Trehalose	Lactate	Cobalt_Chloride	Galactose	Lactose
1	X3102061_chr05_210139_G_T	36.1663	38.8247	88.294	125.985		5	Trehalose	Galactose	x6.Azauracil	Copper	Calcium_Chloride	Hydroxyurea	x5.Fluorouracil	Magnesium_Chloride	Raffinose	Lactate	Magnesium_Sulfate	Cobalt_Chloride	Mannose	Indoleacetic_Acid	Xylose	Ethanol	Formamide	x4.Hydroxybenzaldehyde	SDS	Paraquat	Hydroquinone	x5.Fluorocytosine	Lactose	Sorbitol
1	X3161814_chr05_269892_T_C	36.4606	38.7008	99.587	118.14		6	Hydroxyurea	Magnesium_Sulfate	Lactose	Mannose	Indoleacetic_Acid	Trehalose	Galactose	Raffinose	x5.Fluorocytosine	Copper	SDS	x5.Fluorouracil	x6.Azauracil	Formamide	Magnesium_Chloride	Ethanol	x4.Hydroxybenzaldehyde	Paraquat	Cobalt_Chloride	Sorbitol	Xylose	Calcium_Chloride	Hydroquinone	Lactate
1	X3765941_chr07_27002_A_G	37.8749	37.2631	116.046	103.534		7	Lactate	Ethanol	Trehalose	Xylose	Magnesium_Sulfate	Cobalt_Chloride	Indoleacetic_Acid	Hydroquinone	x5.Fluorocytosine	x5.Fluorouracil	Galactose	Raffinose	x6.Azauracil	Sorbitol	Lactose	Hydroxyurea	Paraquat	Mannose	Copper	Formamide	Calcium_Chloride	x4.Hydroxybenzaldehyde	Magnesium_Chloride	SDS
1	X4846192_chr08_16306_T_C	36.2393	38.957	90.1464	126.864		8	Raffinose	Trehalose	Calcium_Chloride	Sorbitol	x5.Fluorouracil	Lactate	Lactose	Hydroquinone	Ethanol	Formamide	Galactose	Hydroxyurea	x6.Azauracil	Magnesium_Sulfate	Xylose	x5.Fluorocytosine	Magnesium_Chloride	Mannose	Indoleacetic_Acid	Cobalt_Chloride	x4.Hydroxybenzaldehyde	SDS	Paraquat	Copper
1	X4859593_chr08_29707_T_A	36.5173	38.6717	92.0382	126.322		9	Lactate	Xylose	x4.Hydroxybenzaldehyde	x5.Fluorocytosine	Magnesium_Chloride	Ethanol	Paraquat	Galactose	Formamide	Sorbitol	Magnesium_Sulfate	Hydroxyurea	Indoleacetic_Acid	Hydroquinone	x5.Fluorouracil	Calcium_Chloride	Cobalt_Chloride	Trehalose	Copper	Raffinose	Mannose	Lactose	SDS	x6.Azauracil
1	X7872826_chr12_628217_G_T	37.2247	37.946	96.0008	124.356		10	Ethanol	x4.Hydroxybenzaldehyde	Hydroquinone	Magnesium_Chloride	Galactose	Lactate	x6.Azauracil	x5.Fluorocytosine	Indoleacetic_Acid	Mannose	Lactose	Cobalt_Chloride	Xylose	Magnesium_Sulfate	Formamide	SDS	Raffinose	Paraquat	x5.Fluorouracil	Sorbitol	Copper	Calcium_Chloride	Hydroxyurea	Trehalose
1	X7932016_chr12_687407_T_C	37.6902	37.4655	103.278	117.312
1	X8094053_chr12_849444_T_G	38.0109	37.1925	113.767	106.523
1	X8374142_chr13_51358_G_T	37.7874	37.3396	98.3489	123.772
1	X8392947_chr13_70163_A_G	37.6849	37.4607	94.0915	128.584
1	X8553436_chr13_230652_G_A	37.3391	37.8519	98.8934	122.604
1	X9617299_chr14_370086_T_C	39.9899	35.1715	123.482	85.0871
1	X9780747_chr14_533534_A_G	35.9326	39.479	103.555	110.923
1	X9797387_chr14_550174_A_T	35.9418	39.3282	96.0058	119.232
1	X9988217_chr14_741004_A_G	36.1064	38.9284	104.485	111.454
1	X10715625_chr15_684079_T_C	38.8643	36.3769	111.975	105.38
1	X10201250_chr15_169704_A_G	38.5852	36.7736	102.49	114.782
1	X10181657_chr15_150111_G_A	38.7054	36.6534	103.408	113.745
1	X9713803_chr14_466590_T_G	37.5002	37.6633	125.021	94.829
1	X7914508_chr12_669899_C_A	37.137	38.0188	94.6788	124.987
1	X7894448_chr12_649839_A_G	37.0495	38.0919	95.1043	124.042
1	X9739589_chr14_492376_A_G	36.5937	38.6331	103.274	115.275
2	X33201_chr01_33201_C_T	37.0765	38.164	90.7014	107.067
2	X400531_chr02_170323_A_C	37.9497	37.3497	100.637	98.4803
2	X1279769_chr03_236383_G_A	37.8556	37.4745	95.1195	103.524
2	X2190620_chr04_830617_A_G	36.8914	38.4519	79.9444	119.155
2	X3102061_chr05_210139_G_T	36.7284	38.4637	88.6874	107.878
2	X3161814_chr05_269892_T_C	36.9541	38.3492	99.0388	99.294
2	X3765941_chr07_27002_A_G	37.5973	37.7103	99.5737	99.7384
2	X4846192_chr08_16306_T_C	36.169	39.1728	85.2674	109.822
2	X4859593_chr08_29707_T_A	36.331	39.0066	84.2648	111.8
2	X7872826_chr12_628217_G_T	37.5132	37.7937	90.1385	109.382
2	X7932016_chr12_687407_T_C	37.9705	37.316	92.0905	107.401
2	X8094053_chr12_849444_T_G	38.3181	37.0502	111.743	87.9884
2	X8374142_chr13_51358_G_T	37.6535	37.6495	92.0546	108.533
2	X8392947_chr13_70163_A_G	37.5558	37.762	87.4371	113.719
2	X8553436_chr13_230652_G_A	37.7122	37.5836	86.972	113.895
2	X9617299_chr14_370086_T_C	39.8901	35.4132	110.769	78.457
2	X9780747_chr14_533534_A_G	35.7686	39.8204	80.2188	113.214
2	X9797387_chr14_550174_A_T	35.8692	39.5521	78.2124	115.483
2	X9988217_chr14_741004_A_G	36.0122	39.1503	86.1545	107.259
2	X10715625_chr15_684079_T_C	39.0515	36.3387	110.975	85.4605
2	X10201250_chr15_169704_A_G	38.2295	37.1874	88.8225	107.861
2	X10181657_chr15_150111_G_A	38.3583	37.069	88.0293	108.475
2	X9713803_chr14_466590_T_G	37.0124	38.3075	105.009	93.3085
2	X7914508_chr12_669899_C_A	37.7231	37.5811	86.5569	112.577
2	X7894448_chr12_649839_A_G	37.714	37.5916	88.2903	110.583
2	X9739589_chr14_492376_A_G	36.2428	39.1538	84.101	111.846
3	X33201_chr01_33201_C_T	36.0983	37.4238	86.1539	104.632
3	X400531_chr02_170323_A_C	37.1833	36.4103	89.2673	103.262
3	X1279769_chr03_236383_G_A	37.2758	36.3855	91.3076	100.391
3	X2190620_chr04_830617_A_G	36.9378	36.6535	82.4734	110.961
3	X3102061_chr05_210139_G_T	35.5348	37.9114	87.849	101.199
3	X3161814_chr05_269892_T_C	35.6764	37.9222	94.3766	95.825
3	X3765941_chr07_27002_A_G	36.8415	36.7537	106.585	85.3276
3	X4846192_chr08_16306_T_C	35.4966	38.1358	81.2359	108.349
3	X4859593_chr08_29707_T_A	35.679	37.9486	84.8653	105.549
3	X7872826_chr12_628217_G_T	36.6863	36.9152	87.4572	105.489
3	X7932016_chr12_687407_T_C	36.8509	36.745	87.5064	105.697
3	X8094053_chr12_849444_T_G	37.1095	36.5193	108.197	85.5375
3	X8374142_chr13_51358_G_T	36.7001	36.915	84.949	109.682
3	X8392947_chr13_70163_A_G	36.5759	37.0566	80.0655	115.041
3	X8553436_chr13_230652_G_A	36.4965	37.1391	84.861	109.078
3	X9617299_chr14_370086_T_C	39.2453	34.3532	101.578	79.1184
3	X9780747_chr14_533534_A_G	34.9701	38.9059	87.2268	98.5608
3	X9797387_chr14_550174_A_T	35.167	38.5396	85.4691	102.089
3	X9988217_chr14_741004_A_G	35.4	38.0784	89.6497	99.0622
3	X10715625_chr15_684079_T_C	38.3812	35.3156	92.9413	95.0075
3	X10201250_chr15_169704_A_G	37.5518	36.1947	93.9276	97.504
3	X10181657_chr15_150111_G_A	37.7843	35.9871	93.8527	96.9744
3	X9713803_chr14_466590_T_G	36.6141	36.9892	105.53	86.8982
3	X7914508_chr12_669899_C_A	36.6138	36.9824	82.9405	109.559
3	X7894448_chr12_649839_A_G	36.6492	36.9437	84.3567	107.884
3	X9739589_chr14_492376_A_G	35.7161	37.9542	90.4668	100.064
4	X33201_chr01_33201_C_T	35.0898	36.0522	67.9446	98.597
4	X400531_chr02_170323_A_C	35.7506	35.445	78.3952	90.4213
4	X1279769_chr03_236383_G_A	35.6961	35.5143	87.7689	81.449
4	X2190620_chr04_830617_A_G	35.5492	35.651	71.6444	97.8116
4	X3102061_chr05_210139_G_T	34.5712	36.5026	70.7857	94.5946
4	X3161814_chr05_269892_T_C	34.5413	36.6563	77.5785	88.9564
4	X3765941_chr07_27002_A_G	35.5722	35.6275	81.5817	87.429
4	X4846192_chr08_16306_T_C	34.2926	36.9389	70.2271	95.3595
4	X4859593_chr08_29707_T_A	34.6243	36.5987	72.5756	94.5322
4	X7872826_chr12_628217_G_T	36.5954	34.5763	87.7636	78.8564
4	X7932016_chr12_687407_T_C	36.4581	34.6943	85.5002	81.621
4	X8094053_chr12_849444_T_G	36.1125	35.1352	97.7895	71.8555
4	X8374142_chr13_51358_G_T	35.5494	35.6564	78.4646	91.31
4	X8392947_chr13_70163_A_G	35.3682	35.8644	74.9692	95.1237
4	X8553436_chr13_230652_G_A	35.5019	35.7075	73.2427	96.8954
4	X9617299_chr14_370086_T_C	37.2702	33.9274	89.7641	73.3987
4	X9780747_chr14_533534_A_G	34.0607	37.3702	81.4327	81.9021
4	X9797387_chr14_550174_A_T	34.2986	36.9851	78.1073	87.3485
4	X9988217_chr14_741004_A_G	33.9698	37.0879	77.5175	86.0023
4	X10715625_chr15_684079_T_C	37.5295	33.7881	87.9486	74.2425
4	X10201250_chr15_169704_A_G	36.2016	35.1145	74.1278	92.0994
4	X10181657_chr15_150111_G_A	36.3272	34.9982	72.4032	93.4639
4	X9713803_chr14_466590_T_G	35.0423	36.1697	93.1007	74.8096
4	X7914508_chr12_669899_C_A	36.5105	34.6987	83.9204	83.2184
4	X7894448_chr12_649839_A_G	36.6654	34.5724	88.2392	78.5309
4	X9739589_chr14_492376_A_G	34.3841	36.894	81.7392	83.9512
5	X33201_chr01_33201_C_T	36.3389	36.9475	92.7494	90.9378
5	X400531_chr02_170323_A_C	36.7065	36.6144	88.1939	95.6174
5	X1279769_chr03_236383_G_A	37.0724	36.3034	83.4807	98.8968
5	X2190620_chr04_830617_A_G	36.6615	36.66	77.359	107.178
5	X3102061_chr05_210139_G_T	35.8382	37.3842	86.1092	95.8333
5	X3161814_chr05_269892_T_C	36.2628	37.0587	94.6124	88.8366
5	X3765941_chr07_27002_A_G	36.2521	37.1021	95.4958	87.6034
5	X4846192_chr08_16306_T_C	35.8186	37.5248	90.2771	92.0486
5	X4859593_chr08_29707_T_A	35.9599	37.3798	87.5296	95.3243
5	X7872826_chr12_628217_G_T	36.8548	36.4617	85.7544	98.0948
5	X7932016_chr12_687407_T_C	37.1144	36.1833	89.5873	93.8545
5	X8094053_chr12_849444_T_G	37.1404	36.2279	108.564	76.4432
5	X8374142_chr13_51358_G_T	36.4002	36.9647	85.9415	98.6507
5	X8392947_chr13_70163_A_G	36.3109	37.0637	84.7211	99.8354
5	X8553436_chr13_230652_G_A	36.4257	36.9245	78.2534	107.062
5	X9617299_chr14_370086_T_C	39.0443	34.2772	104.019	68.3127
5	X9780747_chr14_533534_A_G	35.0254	38.5442	88.6472	88.9416
5	X9797387_chr14_550174_A_T	35.3752	38.0315	90.3365	89.8691
5	X9988217_chr14_741004_A_G	35.4423	37.7745	84.435	96.0753
5	X10715625_chr15_684079_T_C	38.432	34.9995	90.5542	87.3927
5	X10201250_chr15_169704_A_G	37.3668	36.0935	86.2242	95.6982
5	X10181657_chr15_150111_G_A	37.4791	35.9859	86.3027	95.4665
5	X9713803_chr14_466590_T_G	36.3918	36.9367	106.984	76.2372
5	X7914508_chr12_669899_C_A	36.8901	36.4343	83.2508	100.302
5	X7894448_chr12_649839_A_G	36.9478	36.3845	84.8444	98.4994
5	X9739589_chr14_492376_A_G	35.3355	38.0737	87.277	92.9031
6	X33201_chr01_33201_C_T	36.7519	37.567	81.3372	111.151
6	X400531_chr02_170323_A_C	37.432	36.9307	99.0943	95.3078
6	X1279769_chr03_236383_G_A	37.1013	37.2539	99.8567	95.0274
6	X2190620_chr04_830617_A_G	36.6389	37.7556	84.6915	109.885
6	X3102061_chr05_210139_G_T	36.1874	38.0586	87.7975	103.958
6	X3161814_chr05_269892_T_C	36.5274	37.8385	98.0799	95.608
6	X3765941_chr07_27002_A_G	37.3221	37.0327	91.8609	103.084
6	X4846192_chr08_16306_T_C	35.9156	38.4833	84.8769	106.64
6	X4859593_chr08_29707_T_A	36.1407	38.2523	85.7947	106.786
6	X7872826_chr12_628217_G_T	37.1858	37.18	100.275	94.1996
6	X7932016_chr12_687407_T_C	37.5062	36.8427	102.208	91.8561
6	X8094053_chr12_849444_T_G	37.895	36.5404	115.322	80.1264
6	X8374142_chr13_51358_G_T	37.0542	37.3332	86.5993	109.704
6	X8392947_chr13_70163_A_G	36.9023	37.5062	82.5399	114.068
6	X8553436_chr13_230652_G_A	37.1844	37.1814	87.2011	108.594
6	X9617299_chr14_370086_T_C	39.0589	35.307	103.622	83.8474
6	X9780747_chr14_533534_A_G	35.2451	39.4148	82.4062	105.048
6	X9797387_chr14_550174_A_T	35.4509	39.0297	82.3934	106.499
6	X9988217_chr14_741004_A_G	35.6354	38.5976	90.2273	99.5
6	X10715625_chr15_684079_T_C	38.965	35.5116	101.249	87.7443
6	X10201250_chr15_169704_A_G	37.8572	36.6412	90.2449	102.256
6	X10181657_chr15_150111_G_A	38.0844	36.4397	89.7728	102.226
6	X9713803_chr14_466590_T_G	36.2495	38.1407	107.85	84.6032
6	X7914508_chr12_669899_C_A	37.3368	37.0311	97.6526	96.8585
6	X7894448_chr12_649839_A_G	37.4213	36.9537	99.7736	94.7663
6	X9739589_chr14_492376_A_G	35.542	38.9326	85.1721	104.216
7	X33201_chr01_33201_C_T	35.8334	37.0529	94.4858	101.011
7	X400531_chr02_170323_A_C	36.7387	36.2147	95.7088	100.808
7	X1279769_chr03_236383_G_A	36.8776	36.1317	99.4225	97.0869
7	X2190620_chr04_830617_A_G	36.1014	36.8752	83.5154	113.582
7	X3102061_chr05_210139_G_T	35.6943	37.168	84.2724	109.626
7	X3161814_chr05_269892_T_C	35.7468	37.2099	92.3825	103.162
7	X3765941_chr07_27002_A_G	36.4371	36.5229	100.139	96.3324
7	X4846192_chr08_16306_T_C	35.2951	37.6924	85.3308	108.701
7	X4859593_chr08_29707_T_A	35.6287	37.3501	85.7567	109.683
7	X7872826_chr12_628217_G_T	36.5126	36.4432	96.6914	99.9707
7	X7932016_chr12_687407_T_C	36.7008	36.2442	99.5705	96.8773
7	X8094053_chr12_849444_T_G	37.2762	35.7583	109.064	87.5141
7	X8374142_chr13_51358_G_T	36.4833	36.4725	90.6318	107.279
7	X8392947_chr13_70163_A_G	36.3736	36.599	86.4055	112.008
7	X8553436_chr13_230652_G_A	36.4863	36.4694	93.1998	104.052
7	X9617299_chr14_370086_T_C	39.281	33.6757	113.16	67.6513
7	X9780747_chr14_533534_A_G	35.1542	38.0034	101.671	90.0631
7	X9797387_chr14_550174_A_T	35.2854	37.7503	97.0667	96.4822
7	X9988217_chr14_741004_A_G	35.1779	37.6671	89.3789	103.494
7	X10715625_chr15_684079_T_C	37.8434	35.1981	102.265	91.1962
7	X10201250_chr15_169704_A_G	36.9445	36.1038	88.7546	105.662
7	X10181657_chr15_150111_G_A	37.1742	35.9045	86.9577	106.928
7	X9713803_chr14_466590_T_G	36.4433	36.5143	119.048	77.0296
7	X7914508_chr12_669899_C_A	36.4959	36.461	94.1245	102.443
7	X7894448_chr12_649839_A_G	36.6561	36.3073	96.7596	99.7436
7	X9739589_chr14_492376_A_G	35.5029	37.5183	102.034	92.2303
8	X33201_chr01_33201_C_T	35.8658	37.3765	82.8744	87.4904
8	X400531_chr02_170323_A_C	36.8749	36.4518	80.5603	91.1957
8	X1279769_chr03_236383_G_A	37.0832	36.3014	87.137	84.5201
8	X2190620_chr04_830617_A_G	36.2689	37.0814	71.1094	101.11
8	X3102061_chr05_210139_G_T	35.8624	37.3704	71.7458	97.2468
8	X3161814_chr05_269892_T_C	36.1958	37.1336	77.6652	93.6697
8	X3765941_chr07_27002_A_G	36.7152	36.6103	89.6803	81.7861
8	X4846192_chr08_16306_T_C	35.5728	37.785	79.7351	89.7088
8	X4859593_chr08_29707_T_A	35.8269	37.5244	81.164	89.2683
8	X7872826_chr12_628217_G_T	36.5049	36.8288	81.61	90.2258
8	X7932016_chr12_687407_T_C	36.8124	36.5093	85.7627	85.9741
8	X8094053_chr12_849444_T_G	36.7883	36.5532	98.1162	74.8352
8	X8374142_chr13_51358_G_T	37.0403	36.2266	83.456	88.3708
8	X8392947_chr13_70163_A_G	36.8813	36.4153	81.0437	91.3569
8	X8553436_chr13_230652_G_A	36.7139	36.6095	75.2984	97.779
8	X9617299_chr14_370086_T_C	38.2463	35.0832	92.5164	74.2261
8	X9780747_chr14_533534_A_G	35.3024	38.2338	83.0317	84.5511
8	X9797387_chr14_550174_A_T	35.5889	37.8118	80.7018	88.8548
8	X9988217_chr14_741004_A_G	35.5134	37.7172	76.3082	92.3078
8	X10715625_chr15_684079_T_C	38.3109	35.1208	82.3994	84.2038
8	X10201250_chr15_169704_A_G	37.2048	36.2308	80.4204	89.8511
8	X10181657_chr15_150111_G_A	37.2692	36.1663	83.741	87.1045
8	X9713803_chr14_466590_T_G	35.951	37.397	100.894	69.4258
8	X7914508_chr12_669899_C_A	36.545	36.7829	79.7662	91.9045
8	X7894448_chr12_649839_A_G	36.6049	36.7223	80.7597	90.8162
8	X9739589_chr14_492376_A_G	35.6431	37.754	84.4207	85.14
9	X33201_chr01_33201_C_T	36.9276	38.6361	85.1574	100.353
9	X400531_chr02_170323_A_C	38.6281	37.0238	92.5392	94.0318
9	X1279769_chr03_236383_G_A	37.9332	37.7425	91.9696	95.6103
9	X2190620_chr04_830617_A_G	37.3018	38.3882	78.2055	109.875
9	X3102061_chr05_210139_G_T	36.6962	38.8292	83.7502	100.731
9	X3161814_chr05_269892_T_C	37.065	38.5972	91.6062	95.0688
9	X3765941_chr07_27002_A_G	37.6633	38.0123	92.2078	95.7235
9	X4846192_chr08_16306_T_C	36.4288	39.2699	72.7386	111.557
9	X4859593_chr08_29707_T_A	36.7643	38.9256	77.9961	107.896
9	X7872826_chr12_628217_G_T	37.8647	37.7966	86.175	101.882
9	X7932016_chr12_687407_T_C	38.1318	37.5146	85.6789	102.418
9	X8094053_chr12_849444_T_G	38.4722	37.2526	102.854	85.1686
9	X8374142_chr13_51358_G_T	37.5744	38.1306	83.5029	105.935
9	X8392947_chr13_70163_A_G	37.4796	38.2359	78.7974	111.062
9	X8553436_chr13_230652_G_A	37.9094	37.7432	85.7048	103.151
9	X9617299_chr14_370086_T_C	39.7155	35.9467	100.39	80.3182
9	X9780747_chr14_533534_A_G	36.1558	39.7607	83.9138	98.4684
9	X9797387_chr14_550174_A_T	36.382	39.3762	81.0856	102.97
9	X9988217_chr14_741004_A_G	36.3711	39.1658	82.8357	100.309
9	X10715625_chr15_684079_T_C	38.9421	36.7891	97.4151	88.4018
9	X10201250_chr15_169704_A_G	38.5482	37.255	84.8119	100.493
9	X10181657_chr15_150111_G_A	38.6956	37.1183	84.3607	100.676
9	X9713803_chr14_466590_T_G	37.1318	38.5486	107.859	78.6097
9	X7914508_chr12_669899_C_A	37.9028	37.7603	82.4348	105.264
9	X7894448_chr12_649839_A_G	37.9413	37.7251	84.1678	103.295
9	X9739589_chr14_492376_A_G	36.5487	39.1984	87.5355	97.0999
10	X33201_chr01_33201_C_T	37.0285	38.3314	89.3171	100.303
10	X400531_chr02_170323_A_C	38.3739	37.0527	95.8373	94.384
10	X1279769_chr03_236383_G_A	37.4395	37.9589	88.1318	101.867
10	X2190620_chr04_830617_A_G	36.8469	38.6339	73.4527	117.179
10	X3102061_chr05_210139_G_T	36.7139	38.6002	90.0537	98.7134
10	X3161814_chr05_269892_T_C	37.0615	38.3735	98.8321	91.4107
10	X3765941_chr07_27002_A_G	38.0304	37.3795	104.77	85.375
10	X4846192_chr08_16306_T_C	36.5082	38.9582	81.9105	106.496
10	X4859593_chr08_29707_T_A	36.7066	38.7547	84.0475	105.224
10	X7872826_chr12_628217_G_T	37.5557	37.8836	85.0938	106.234
10	X7932016_chr12_687407_T_C	37.9998	37.4204	87.2716	104.103
10	X8094053_chr12_849444_T_G	38.3695	37.1291	113.67	78.4828
10	X8374142_chr13_51358_G_T	37.5037	37.967	86.7675	105.7
10	X8392947_chr13_70163_A_G	37.3861	38.0992	84.2896	108.266
10	X8553436_chr13_230652_G_A	37.1836	38.3168	70.9773	122.478
10	X9617299_chr14_370086_T_C	39.866	35.569	105.618	76.1989
10	X9780747_chr14_533534_A_G	36.0929	39.5886	84.5656	101.636
10	X9797387_chr14_550174_A_T	36.3371	39.1894	82.2125	105.56
10	X9988217_chr14_741004_A_G	36.3644	38.9544	97.9431	90.1491
10	X10715625_chr15_684079_T_C	39.0754	36.444	99.5787	88.4096
10	X10201250_chr15_169704_A_G	38.6061	37.0036	91.019	98.0427
10	X10181657_chr15_150111_G_A	38.9583	36.6944	93.4907	94.9242
10	X9713803_chr14_466590_T_G	37.0204	38.4327	109.867	79.8513
10	X7914508_chr12_669899_C_A	37.6004	37.8331	79.5923	111.285
10	X7894448_chr12_649839_A_G	37.6514	37.7811	80.3905	110.134
10	X9739589_chr14_492376_A_G	36.416	39.1052	81.2515	107.054
