# Supplementary material for: Genetic Regulation of Phenotypic Plasticity and Canalisation in Yeast Growth
Source: PLoS One. 2016 Sep 9;11(9):e0162326. doi: 10.1371/journal.pone.0162326 (PMC5017675; doi:10.1371/journal.pone.0162326)
Supplement: S4 Table — (XLSX) [file pone.0162326.s007.xlsx]

## Sheet: High Variance
Plasticity QTL identified in allele specific order in High Variance Environments
	Marker	LOD Score	Mean_Sum of slopes_BY	Mean_Sum of slopes_RM	Mean_Sum of Slopes_all segregants		Position 1	Position 2	Position 3	Position 4	Position 5	Position 6	Position 7	Position 8	Position 9	Position 10
BY Canalized	X3091974_chr05_200052_T_C	8.7708	48.7938	54.646	51.6733	P-value <0.01	Diamide	Cadmium_Chloride	Congo_red	Tunicamycin	Neomycin	Maltose	Hydrogen_Peroxide	Lithium_Chloride	x4NQO	Zeocin
	X7966399_chr12_721790_C_T	6.28098	47.989	52.565	50.323	P-value <0.01	Zeocin	Neomycin	Cadmium_Chloride	Diamide	Congo_red	Maltose	Lithium_Chloride	Hydrogen_Peroxide	x4NQO	Tunicamycin
	X7937878_chr12_693269_C_T	5.7817	48.1468	52.6105	50.4206	P-value <0.01	Zeocin	Neomycin	Cadmium_Chloride	Diamide	Congo_red	Lithium_Chloride	Maltose	Hydrogen_Peroxide	x4NQO	Tunicamycin
	X8375710_chr13_52926_C_A	5.54785	47.0605	51.4702	49.2158	P-value <0.01	Congo_red	Zeocin	Tunicamycin	Cadmium_Chloride	Neomycin	Maltose	Hydrogen_Peroxide	x4NQO	Diamide	Lithium_Chloride
	X8501899_chr13_179115_T_A	4.69403	49.5604	53.7086	51.5906	P-value <0.01	Neomycin	Congo_red	x4NQO	Cadmium_Chloride	Zeocin	Maltose	Tunicamycin	Lithium_Chloride	Hydrogen_Peroxide	Diamide
	X6669956_chr11_91801_C_T	4.66563	48.5179	52.8196	50.6383	P-value <0.01	Congo_red	Diamide	Cadmium_Chloride	Zeocin	Tunicamycin	Hydrogen_Peroxide	x4NQO	Maltose	Neomycin	Lithium_Chloride
	X7893869_chr12_649260_C_T	4.63608	48.3904	52.3694	50.4091	P-value <0.01	Zeocin	Neomycin	Cadmium_Chloride	Diamide	Congo_red	Lithium_Chloride	Maltose	Hydrogen_Peroxide	x4NQO	Tunicamycin
	X3821796_chr07_82857_A_G	4.17722	48.8279	52.8827	50.8086	P-value <0.01	Congo_red	Cadmium_Chloride	Diamide	Tunicamycin	Zeocin	Hydrogen_Peroxide	Maltose	x4NQO	Neomycin	Lithium_Chloride
	X1802844_chr04_442841_T_C	4.05157	48.9826	52.9744	50.9643	P-value <0.01	Congo_red	Cadmium_Chloride	Hydrogen_Peroxide	Zeocin	Diamide	Tunicamycin	x4NQO	Maltose	Neomycin	Lithium_Chloride
	X3898650_chr07_159711_G_A	3.965	48.5154	52.2796	50.3894		Congo_red	Diamide	Cadmium_Chloride	Tunicamycin	x4NQO	Maltose	Hydrogen_Peroxide	Zeocin	Lithium_Chloride	Neomycin
	X9787803_chr14_540590_A_G	3.83294	47.6879	51.4386	49.6016		Congo_red	x4NQO	Tunicamycin	Hydrogen_Peroxide	Diamide	Lithium_Chloride	Zeocin	Maltose	Neomycin	Cadmium_Chloride
	X3164431_chr05_272509_C_T	3.79679	52.2074	56.1076	54.1547		Congo_red	Diamide	Cadmium_Chloride	Hydrogen_Peroxide	Neomycin	Tunicamycin	Maltose	Zeocin	x4NQO	Lithium_Chloride
	X5055063_chr08_225177_A_G	3.78925	53.5527	49.7511	51.6656		Congo_red	Neomycin	Diamide	Zeocin	x4NQO	Hydrogen_Peroxide	Lithium_Chloride	Maltose	Cadmium_Chloride	Tunicamycin
	X637091_chr02_406883_T_C	3.75584	52.2369	48.644	50.4713		x4NQO	Neomycin	Cadmium_Chloride	Congo_red	Hydrogen_Peroxide	Maltose	Lithium_Chloride	Diamide	Zeocin	Tunicamycin
	X10375030_chr15_343484_G_T	3.27717	52.402	48.796	50.5938		Congo_red	x4NQO	Hydrogen_Peroxide	Cadmium_Chloride	Zeocin	Neomycin	Tunicamycin	Diamide	Maltose	Lithium_Chloride
	X7775303_chr12_530694_C_T	3.2492	47.3206	50.8786	49.0944		Congo_red	Zeocin	Cadmium_Chloride	Neomycin	x4NQO	Diamide	Maltose	Hydrogen_Peroxide	Tunicamycin	Lithium_Chloride
	X6248818_chr10_416404_T_C	3.21735	52.7388	49.2416	50.9624		Neomycin	Diamide	x4NQO	Tunicamycin	Congo_red	Cadmium_Chloride	Hydrogen_Peroxide	Lithium_Chloride	Maltose	Zeocin
	Marker	LOD Score	Mean_Sum of slopes_BY	Mean_Sum of slopes_RM	Mean_Sum of Slopes_all segregants		Position 1	Position 2	Position 3	Position 4	Position 5	Position 6	Position 7	Position 8	Position 9	Position 10
RM Canalized	X8368995_chr13_46211_C_T	5.71687	47.6969	52.044	49.8338	P-value <0.01	Diamide	x4NQO	Lithium_Chloride	Cadmium_Chloride	Neomycin	Hydrogen_Peroxide	Maltose	Tunicamycin	Zeocin	Congo_red
	X371226_chr02_141018_G_A	4.5979	53.3704	49.0376	51.204	P-value <0.01	Congo_red	Cadmium_Chloride	Tunicamycin	x4NQO	Diamide	Neomycin	Zeocin	Hydrogen_Peroxide	Lithium_Chloride	Maltose
	X10205747_chr15_174201_A_G	4.11925	54.499	50.5232	52.5361	P-value <0.01	Lithium_Chloride	Maltose	Cadmium_Chloride	Tunicamycin	Diamide	x4NQO	Congo_red	Neomycin	Hydrogen_Peroxide	Zeocin
	X8487088_chr13_164304_G_A	4.07809	48.7094	52.1902	50.3898	P-value <0.01	Diamide	Hydrogen_Peroxide	Cadmium_Chloride	Lithium_Chloride	x4NQO	Tunicamycin	Maltose	Zeocin	Congo_red	Neomycin
	X3098587_chr05_206665_G_T	3.61264	49.2784	52.7169	51.0026		Congo_red	x4NQO	Zeocin	Neomycin	Cadmium_Chloride	Hydrogen_Peroxide	Maltose	Tunicamycin	Lithium_Chloride	Diamide
	X3200053_chr05_308131_G_A	3.4846	48.0963	51.6253	49.8608		Cadmium_Chloride	x4NQO	Neomycin	Congo_red	Zeocin	Lithium_Chloride	Tunicamycin	Hydrogen_Peroxide	Maltose	Diamide
	X5083887_chr08_254001_T_C	3.42509	50.7392	47.362	49.07		Cadmium_Chloride	Congo_red	x4NQO	Neomycin	Tunicamycin	Hydrogen_Peroxide	Maltose	Lithium_Chloride	Diamide	Zeocin
	X2762691_chr04_1402688_T_C	3.40436	53.62	50.0359	51.82		Tunicamycin	Congo_red	Neomycin	Cadmium_Chloride	Maltose	Diamide	Zeocin	x4NQO	Hydrogen_Peroxide	Lithium_Chloride
	X7992116_chr12_747507_T_C	3.26507	48.816	52.2206	50.5645		Congo_red	x4NQO	Cadmium_Chloride	Tunicamycin	Hydrogen_Peroxide	Lithium_Chloride	Maltose	Neomycin	Zeocin	Diamide
	X3914535_chr07_175596_A_G	3.21695	50.8622	54.4792	52.6396		Neomycin	x4NQO	Zeocin	Lithium_Chloride	Hydrogen_Peroxide	Cadmium_Chloride	Congo_red	Maltose	Tunicamycin	Diamide
	X3595888_chr06_127097_G_A	3.10436	52.3349	48.8666	50.6007		Congo_red	Neomycin	Cadmium_Chloride	Zeocin	Diamide	Tunicamycin	x4NQO	Maltose	Lithium_Chloride	Hydrogen_Peroxide

## Sheet: Low Variance
Plasticity QTL identified in allele specific order in Low Variance Environments
	Marker	LOD Score	Mean_Sum of slopes_BY	Mean_Sum of slopes_RM	Mean_Sum of Slopes_all segregants		Position 1	Position 2	Position 3	Position 4	Position 5	Position 6	Position 7	Position 8	Position 9	Position 10	Position 11	Position 12	Position 13	Position 14	Position 15	Position 16	Position 17	Position 18	Position 19	Position 20	Position 21	Position 22	Position 23	Position 24
BY Canalized	X9612181_chr14_364968_G_A	19.9995	37.3307	31.8334	34.6172	P-value <0.01	Ethanol	Lactose	x5.Fluorouracil	Hydroxyurea	Cobalt_Chloride	Indoleacetic_Acid	Lactate	Trehalose	Raffinose	Magnesium_Chloride	SDS	Xylose	Sorbitol	Copper	x5.Fluorocytosine	Paraquat	x6.Azauracil	Mannose	Calcium_Chloride	Formamide	Hydroquinone	Magnesium_Sulfate	Galactose	x4.Hydroxybenzaldehyde
	X9789126_chr14_541913_A_G	10.9214	33.4703	37.7326	35.6015	P-value <0.01	Ethanol	x5.Fluorouracil	Paraquat	Cobalt_Chloride	Raffinose	Formamide	Magnesium_Chloride	SDS	x4.Hydroxybenzaldehyde	Hydroxyurea	Copper	Magnesium_Sulfate	Indoleacetic_Acid	Xylose	Calcium_Chloride	x5.Fluorocytosine	Trehalose	Lactate	Lactose	Mannose	x6.Azauracil	Sorbitol	Hydroquinone	Galactose
	X10668338_chr15_636792_A_G	9.3751	37.0704	33.309	35.1834	P-value <0.01	Hydroquinone	Hydroxyurea	Raffinose	SDS	Indoleacetic_Acid	Magnesium_Sulfate	Formamide	x5.Fluorocytosine	Ethanol	x5.Fluorouracil	Cobalt_Chloride	Trehalose	Calcium_Chloride	x6.Azauracil	Xylose	Magnesium_Chloride	Sorbitol	Lactose	Mannose	Lactate	Copper	Paraquat	x4.Hydroxybenzaldehyde	Galactose
	X9388844_chr14_141631_C_A	7.0743	35.6041	38.9729	37.294	P-value <0.01	Hydroxyurea	Raffinose	Magnesium_Chloride	Lactose	SDS	Cobalt_Chloride	Trehalose	Calcium_Chloride	Ethanol	Copper	Xylose	x5.Fluorouracil	Hydroquinone	x6.Azauracil	Mannose	Magnesium_Sulfate	Indoleacetic_Acid	Lactate	x4.Hydroxybenzaldehyde	Formamide	x5.Fluorocytosine	Paraquat	Sorbitol	Galactose
	X3944252_chr07_205313_T_A	6.32592	33.5544	36.6446	35.1193	P-value <0.01	Magnesium_Sulfate	SDS	Raffinose	x4.Hydroxybenzaldehyde	Hydroxyurea	Paraquat	Formamide	Calcium_Chloride	Trehalose	Ethanol	Copper	Lactate	Magnesium_Chloride	Xylose	x5.Fluorouracil	Mannose	x6.Azauracil	Indoleacetic_Acid	x5.Fluorocytosine	Sorbitol	Lactose	Hydroquinone	Galactose	Cobalt_Chloride
	X4851794_chr08_21908_C_A	6.15073	34.2646	37.549	35.9797	P-value <0.01	Formamide	Indoleacetic_Acid	SDS	Hydroxyurea	Cobalt_Chloride	x4.Hydroxybenzaldehyde	Raffinose	Magnesium_Sulfate	Hydroquinone	Calcium_Chloride	Ethanol	Magnesium_Chloride	Paraquat	Trehalose	x5.Fluorocytosine	x5.Fluorouracil	Xylose	x6.Azauracil	Lactose	Mannose	Sorbitol	Lactate	Copper	Galactose
	X5662321_chr09_269792_C_T	5.98167	34.3403	37.4782	35.9345	P-value <0.01	Hydroxyurea	Paraquat	Cobalt_Chloride	Raffinose	x5.Fluorouracil	Magnesium_Chloride	x4.Hydroxybenzaldehyde	x5.Fluorocytosine	SDS	Ethanol	Hydroquinone	Magnesium_Sulfate	Calcium_Chloride	Formamide	Lactose	Copper	Trehalose	Xylose	Mannose	Lactate	x6.Azauracil	Sorbitol	Indoleacetic_Acid	Galactose
	X4842605_chr08_12719_T_A	5.51243	34.4275	37.5714	36.0365	P-value <0.01	Formamide	Cobalt_Chloride	Hydroxyurea	Indoleacetic_Acid	SDS	Hydroquinone	Raffinose	x4.Hydroxybenzaldehyde	Magnesium_Sulfate	x5.Fluorouracil	Paraquat	Magnesium_Chloride	x5.Fluorocytosine	Calcium_Chloride	Ethanol	Xylose	Trehalose	Mannose	Copper	x6.Azauracil	Sorbitol	Lactose	Lactate	Galactose
	X9950545_chr14_703332_C_T	5.47966	36.18	39.4746	37.8786	P-value <0.01	Raffinose	Magnesium_Sulfate	Ethanol	SDS	Formamide	Hydroxyurea	Paraquat	Magnesium_Chloride	x5.Fluorouracil	Copper	Calcium_Chloride	Lactose	Xylose	x4.Hydroxybenzaldehyde	Lactate	Trehalose	Cobalt_Chloride	Indoleacetic_Acid	Mannose	Hydroquinone	x6.Azauracil	Sorbitol	x5.Fluorocytosine	Galactose
	X6486159_chr10_653745_T_C	5.3669	37.4877	34.2605	35.8481	P-value <0.01	Cobalt_Chloride	x4.Hydroxybenzaldehyde	Hydroxyurea	SDS	Hydroquinone	Raffinose	Ethanol	x5.Fluorocytosine	Formamide	x5.Fluorouracil	Mannose	Magnesium_Chloride	Trehalose	Indoleacetic_Acid	Calcium_Chloride	Xylose	Copper	x6.Azauracil	Lactate	Sorbitol	Magnesium_Sulfate	Lactose	Paraquat	Galactose
	X4428397_chr07_689458_A_G	5.34137	36.8184	33.9262	35.1498	P-value <0.01	Hydroxyurea	Formamide	Indoleacetic_Acid	Hydroquinone	x5.Fluorouracil	Raffinose	Magnesium_Chloride	x5.Fluorocytosine	Magnesium_Sulfate	Paraquat	Calcium_Chloride	Copper	Xylose	Trehalose	SDS	x6.Azauracil	Ethanol	x4.Hydroxybenzaldehyde	Cobalt_Chloride	Sorbitol	Lactose	Mannose	Lactate	Galactose
	X1956732_chr04_596729_T_G	5.27112	33.5036	36.5315	35.0227	P-value <0.01	Cobalt_Chloride	Paraquat	Hydroxyurea	Raffinose	Magnesium_Sulfate	Calcium_Chloride	Formamide	Magnesium_Chloride	SDS	Lactose	Indoleacetic_Acid	Lactate	Xylose	Trehalose	Mannose	x5.Fluorouracil	Sorbitol	Copper	Ethanol	x5.Fluorocytosine	Hydroquinone	x6.Azauracil	Galactose	x4.Hydroxybenzaldehyde
	X1591263_chr04_231260_G_A	5.17863	34.8212	37.8038	36.3606	P-value <0.01	Magnesium_Sulfate	Raffinose	Indoleacetic_Acid	Hydroxyurea	Formamide	SDS	Lactose	Calcium_Chloride	Paraquat	Magnesium_Chloride	Cobalt_Chloride	Copper	Trehalose	Xylose	Lactate	x6.Azauracil	Ethanol	x5.Fluorouracil	Hydroquinone	x5.Fluorocytosine	Mannose	Sorbitol	x4.Hydroxybenzaldehyde	Galactose
	X3101345_chr05_209423_A_G	5.05588	36.6507	39.8544	38.3259	P-value <0.01	Raffinose	Hydroquinone	Hydroxyurea	x4.Hydroxybenzaldehyde	Ethanol	Magnesium_Chloride	Calcium_Chloride	Copper	Lactose	Formamide	SDS	Mannose	Trehalose	Paraquat	Xylose	x5.Fluorouracil	x6.Azauracil	Lactate	Indoleacetic_Acid	x5.Fluorocytosine	Sorbitol	Cobalt_Chloride	Magnesium_Sulfate	Galactose
	X980195_chr02_749987_T_C	5.04318	36.1126	33.2577	34.7082	P-value <0.01	Paraquat	Raffinose	Hydroxyurea	Cobalt_Chloride	Formamide	Copper	Ethanol	SDS	Calcium_Chloride	Indoleacetic_Acid	Magnesium_Sulfate	x4.Hydroxybenzaldehyde	Lactose	Hydroquinone	x5.Fluorocytosine	x5.Fluorouracil	x6.Azauracil	Magnesium_Chloride	Trehalose	Xylose	Lactate	Sorbitol	Mannose	Galactose
	X8712765_chr13_389981_T_C	4.85423	34.2976	37.1341	35.6831		Raffinose	Magnesium_Sulfate	SDS	x4.Hydroxybenzaldehyde	Paraquat	Copper	Magnesium_Chloride	Calcium_Chloride	Trehalose	Xylose	Ethanol	Lactose	Formamide	x5.Fluorouracil	Sorbitol	Lactate	Mannose	x6.Azauracil	Cobalt_Chloride	x5.Fluorocytosine	Hydroquinone	Indoleacetic_Acid	Galactose	Hydroxyurea
	X2258087_chr04_898084_T_C	4.75219	34.6127	37.4212	35.8557		x4.Hydroxybenzaldehyde	Raffinose	Cobalt_Chloride	Hydroxyurea	Paraquat	x5.Fluorocytosine	SDS	Lactose	x5.Fluorouracil	Ethanol	Copper	Xylose	Formamide	Trehalose	Hydroquinone	Calcium_Chloride	Magnesium_Chloride	Lactate	Mannose	Sorbitol	x6.Azauracil	Galactose	Magnesium_Sulfate	Indoleacetic_Acid
	X186125_chr01_186125_A_G	4.74853	34.5182	37.415	36.0242		Cobalt_Chloride	Magnesium_Sulfate	Raffinose	Copper	Formamide	Magnesium_Chloride	Ethanol	Hydroxyurea	Calcium_Chloride	Lactose	x4.Hydroxybenzaldehyde	Mannose	Trehalose	SDS	Xylose	Indoleacetic_Acid	x6.Azauracil	Lactate	Paraquat	Sorbitol	Hydroquinone	x5.Fluorouracil	x5.Fluorocytosine	Galactose
	X7954490_chr12_709881_G_A	4.65392	34.4005	31.904	33.2128		Cobalt_Chloride	Ethanol	x4.Hydroxybenzaldehyde	Copper	Lactose	Raffinose	Paraquat	SDS	Lactate	Xylose	Trehalose	Calcium_Chloride	Sorbitol	Indoleacetic_Acid	Magnesium_Chloride	Mannose	Formamide	Hydroquinone	Hydroxyurea	x5.Fluorouracil	x5.Fluorocytosine	Galactose	x6.Azauracil	Magnesium_Sulfate
	X8009063_chr12_764454_A_G	4.58594	36.6134	33.8861	35.2631		Cobalt_Chloride	Lactose	Ethanol	Copper	Lactate	Raffinose	Trehalose	SDS	Xylose	Calcium_Chloride	Indoleacetic_Acid	Paraquat	Formamide	Sorbitol	Magnesium_Chloride	x4.Hydroxybenzaldehyde	Hydroxyurea	Mannose	x5.Fluorouracil	Hydroquinone	x5.Fluorocytosine	x6.Azauracil	Galactose	Magnesium_Sulfate
	X9184563_chr13_861779_C_A	4.56431	34.6689	37.6821	36.1266		x5.Fluorocytosine	Cobalt_Chloride	Magnesium_Sulfate	x5.Fluorouracil	Raffinose	x4.Hydroxybenzaldehyde	Formamide	Hydroquinone	Calcium_Chloride	Copper	Magnesium_Chloride	SDS	Indoleacetic_Acid	Xylose	Lactose	Ethanol	Trehalose	Hydroxyurea	Mannose	Lactate	x6.Azauracil	Sorbitol	Paraquat	Galactose
	X7857979_chr12_613370_C_T	4.53596	33.5598	36.2493	34.8541		Cobalt_Chloride	Paraquat	Ethanol	Copper	Raffinose	x4.Hydroxybenzaldehyde	SDS	Indoleacetic_Acid	Calcium_Chloride	Xylose	Formamide	Magnesium_Chloride	Trehalose	Mannose	Hydroquinone	Lactose	x5.Fluorouracil	Sorbitol	Lactate	x6.Azauracil	x5.Fluorocytosine	Galactose	Hydroxyurea	Magnesium_Sulfate
	X375031_chr02_144823_T_G	4.41663	35.881	33.2891	34.6105		x5.Fluorocytosine	x5.Fluorouracil	Hydroxyurea	Magnesium_Sulfate	Paraquat	Formamide	Calcium_Chloride	Raffinose	Hydroquinone	SDS	Lactose	Indoleacetic_Acid	Xylose	Trehalose	Magnesium_Chloride	Copper	Mannose	Sorbitol	Lactate	x6.Azauracil	x4.Hydroxybenzaldehyde	Ethanol	Cobalt_Chloride	Galactose
	X12046925_chr16_924090_G_A	4.19353	36.0783	38.8704	37.5017		Hydroxyurea	Paraquat	Formamide	Raffinose	Magnesium_Sulfate	Cobalt_Chloride	Ethanol	SDS	x5.Fluorouracil	Indoleacetic_Acid	Calcium_Chloride	Magnesium_Chloride	x5.Fluorocytosine	Xylose	Hydroquinone	Trehalose	Copper	Lactose	Sorbitol	x4.Hydroxybenzaldehyde	x6.Azauracil	Mannose	Lactate	Galactose
	X8650552_chr13_327768_G_A	3.74792	36.4009	33.9992	35.278		Raffinose	x4.Hydroxybenzaldehyde	Paraquat	Magnesium_Sulfate	SDS	Cobalt_Chloride	x5.Fluorocytosine	x5.Fluorouracil	Magnesium_Chloride	Formamide	Hydroxyurea	Copper	Calcium_Chloride	Ethanol	Lactose	x6.Azauracil	Trehalose	Xylose	Sorbitol	Mannose	Indoleacetic_Acid	Lactate	Hydroquinone	Galactose
	X3144568_chr05_252646_A_C	3.70073	33.1914	35.4697	34.3493		Hydroxyurea	Raffinose	Hydroquinone	x4.Hydroxybenzaldehyde	SDS	Formamide	Magnesium_Chloride	Calcium_Chloride	Lactose	Ethanol	Copper	Xylose	Trehalose	Mannose	Paraquat	Magnesium_Sulfate	x6.Azauracil	Indoleacetic_Acid	Sorbitol	Lactate	Cobalt_Chloride	x5.Fluorocytosine	x5.Fluorouracil	Galactose
	X6289403_chr10_456989_T_A	3.58311	34.6821	37.1892	35.9774		Hydroxyurea	Cobalt_Chloride	Raffinose	Formamide	x4.Hydroxybenzaldehyde	x5.Fluorouracil	Ethanol	Magnesium_Sulfate	Hydroquinone	Trehalose	Xylose	Calcium_Chloride	Magnesium_Chloride	Indoleacetic_Acid	Copper	SDS	Lactate	Mannose	Sorbitol	Paraquat	x5.Fluorocytosine	x6.Azauracil	Lactose	Galactose
	X6347189_chr10_514775_A_T	3.57361	37.234	34.7753	35.8885		Hydroxyurea	Raffinose	Cobalt_Chloride	x4.Hydroxybenzaldehyde	Formamide	SDS	Hydroquinone	x5.Fluorouracil	Ethanol	Magnesium_Sulfate	Calcium_Chloride	Trehalose	Indoleacetic_Acid	x5.Fluorocytosine	Xylose	Magnesium_Chloride	Lactate	Copper	Lactose	Sorbitol	Mannose	x6.Azauracil	Paraquat	Galactose
	X9002801_chr13_680017_A_G	3.50158	35.4291	37.9696	36.6912		Hydroxyurea	Raffinose	SDS	Magnesium_Sulfate	x5.Fluorouracil	x4.Hydroxybenzaldehyde	Cobalt_Chloride	Magnesium_Chloride	x5.Fluorocytosine	Calcium_Chloride	Hydroquinone	Trehalose	Xylose	Formamide	Ethanol	x6.Azauracil	Lactose	Sorbitol	Indoleacetic_Acid	Lactate	Mannose	Copper	Paraquat	Galactose
	X6155871_chr10_323457_C_T	3.45532	33.7152	36.0521	34.8719		Hydroxyurea	Cobalt_Chloride	Raffinose	x4.Hydroxybenzaldehyde	Formamide	Ethanol	x5.Fluorouracil	Paraquat	Magnesium_Sulfate	SDS	Calcium_Chloride	Magnesium_Chloride	Trehalose	Copper	Hydroquinone	Xylose	Sorbitol	Indoleacetic_Acid	Lactose	Lactate	x5.Fluorocytosine	x6.Azauracil	Mannose	Galactose
	X8217593_chr12_972984_G_A	3.43985	35.2332	37.6702	36.4075		SDS	Cobalt_Chloride	Paraquat	Hydroxyurea	Raffinose	Ethanol	Lactose	Magnesium_Chloride	Copper	x5.Fluorocytosine	Calcium_Chloride	x4.Hydroxybenzaldehyde	Formamide	Hydroquinone	Lactate	Trehalose	Xylose	x5.Fluorouracil	x6.Azauracil	Magnesium_Sulfate	Indoleacetic_Acid	Sorbitol	Mannose	Galactose
	X7157338_chr11_579183_T_C	3.22655	35.6767	38.1844	36.8735		SDS	x4.Hydroxybenzaldehyde	Paraquat	Raffinose	Ethanol	Calcium_Chloride	Lactose	Hydroxyurea	Cobalt_Chloride	Magnesium_Chloride	Formamide	Xylose	Hydroquinone	x5.Fluorouracil	Magnesium_Sulfate	Mannose	Trehalose	Lactate	Indoleacetic_Acid	x6.Azauracil	Sorbitol	x5.Fluorocytosine	Copper	Galactose
	X4272569_chr07_533630_C_T	3.22318	36.3109	33.9884	35.2131		Hydroxyurea	SDS	Formamide	x5.Fluorocytosine	x4.Hydroxybenzaldehyde	Raffinose	Calcium_Chloride	Lactose	Magnesium_Sulfate	Indoleacetic_Acid	Trehalose	Magnesium_Chloride	x6.Azauracil	Lactate	Xylose	x5.Fluorouracil	Ethanol	Copper	Mannose	Hydroquinone	Sorbitol	Paraquat	Galactose	Cobalt_Chloride
	X4615859_chr07_876920_A_G	3.18647	35.6693	33.3927	34.5462		Hydroxyurea	Raffinose	SDS	Magnesium_Chloride	Hydroquinone	Ethanol	Calcium_Chloride	Paraquat	Trehalose	Xylose	Lactose	Lactate	Formamide	Mannose	x6.Azauracil	Copper	Cobalt_Chloride	Sorbitol	Indoleacetic_Acid	x5.Fluorouracil	x5.Fluorocytosine	x4.Hydroxybenzaldehyde	Galactose	Magnesium_Sulfate
	X6610737_chr11_32582_T_C	3.17712	34.3775	36.6157	35.5399		Hydroxyurea	Raffinose	SDS	Magnesium_Sulfate	Hydroquinone	Formamide	Calcium_Chloride	Ethanol	Cobalt_Chloride	Indoleacetic_Acid	Paraquat	Magnesium_Chloride	Trehalose	Xylose	Sorbitol	Mannose	Copper	x4.Hydroxybenzaldehyde	Lactate	x5.Fluorocytosine	x6.Azauracil	Lactose	x5.Fluorouracil	Galactose
	X847809_chr02_617601_A_C	3.15003	34.8501	37.253	36.0312		Cobalt_Chloride	x5.Fluorouracil	Paraquat	Copper	Lactose	Formamide	Raffinose	Magnesium_Chloride	Calcium_Chloride	SDS	x5.Fluorocytosine	x4.Hydroxybenzaldehyde	x6.Azauracil	Hydroquinone	Indoleacetic_Acid	Magnesium_Sulfate	Lactate	Xylose	Hydroxyurea	Trehalose	Sorbitol	Ethanol	Mannose	Galactose
	X7498380_chr12_253771_T_C	3.0634	33.971	36.1428	35.032		Paraquat	Raffinose	SDS	x4.Hydroxybenzaldehyde	Cobalt_Chloride	Formamide	Indoleacetic_Acid	Calcium_Chloride	Magnesium_Sulfate	Ethanol	Magnesium_Chloride	Lactose	Trehalose	Copper	x5.Fluorocytosine	Xylose	x5.Fluorouracil	Lactate	Sorbitol	Hydroquinone	x6.Azauracil	Mannose	Galactose	Hydroxyurea
	X2484464_chr04_1124461_G_A	3.04748	38.348	35.9157	37.1277		Hydroxyurea	x4.Hydroxybenzaldehyde	Lactose	SDS	Formamide	Magnesium_Chloride	Raffinose	Hydroquinone	Magnesium_Sulfate	Lactate	x5.Fluorouracil	Trehalose	Calcium_Chloride	Copper	Xylose	Ethanol	Sorbitol	x5.Fluorocytosine	Paraquat	Mannose	Galactose	x6.Azauracil	Cobalt_Chloride	Indoleacetic_Acid
	Marker	LOD Score	Mean_Sum of slopes_BY	Mean_Sum of slopes_RM	Mean_Sum of Slopes_all segregants		Position 1	Position 2	Position 3	Position 4	Position 5	Position 6	Position 7	Position 8	Position 9	Position 10	Position 11	Position 12	Position 13	Position 14	Position 15	Position 16	Position 17	Position 18	Position 19	Position 20	Position 21	Position 22	Position 23	Position 24
RM Canalized	X10621990_chr15_590444_A_G	15.0268	36.8659	32.0094	34.2854	P-value <0.01	x4.Hydroxybenzaldehyde	Paraquat	Cobalt_Chloride	Hydroxyurea	Formamide	Copper	Raffinose	Magnesium_Chloride	Lactose	x5.Fluorouracil	Calcium_Chloride	SDS	Magnesium_Sulfate	Ethanol	x5.Fluorocytosine	Lactate	Xylose	Mannose	Trehalose	Sorbitol	Galactose	Indoleacetic_Acid	x6.Azauracil	Hydroquinone
	X9623528_chr14_376315_C_T	13.2917	36.2506	31.6243	33.9602	P-value <0.01	x4.Hydroxybenzaldehyde	Magnesium_Sulfate	Formamide	Hydroquinone	Paraquat	Calcium_Chloride	Raffinose	Hydroxyurea	SDS	Galactose	Mannose	Copper	Magnesium_Chloride	x6.Azauracil	x5.Fluorocytosine	Cobalt_Chloride	Xylose	Sorbitol	Trehalose	Indoleacetic_Acid	Lactate	x5.Fluorouracil	Lactose	Ethanol
	X9785744_chr14_538531_G_A	12.0152	34.3978	38.8973	36.6248	P-value <0.01	Hydroxyurea	Hydroquinone	Formamide	SDS	Magnesium_Sulfate	Raffinose	Calcium_Chloride	x4.Hydroxybenzaldehyde	Magnesium_Chloride	Cobalt_Chloride	x6.Azauracil	Indoleacetic_Acid	Trehalose	Lactose	Mannose	Sorbitol	Paraquat	Xylose	Copper	Lactate	x5.Fluorocytosine	Galactose	Ethanol	x5.Fluorouracil
	X1989043_chr04_629040_G_A	8.89684	33.6269	37.4628	35.5769	P-value <0.01	x4.Hydroxybenzaldehyde	Hydroxyurea	Raffinose	x5.Fluorocytosine	Hydroquinone	Formamide	Ethanol	Copper	SDS	x6.Azauracil	x5.Fluorouracil	Magnesium_Sulfate	Paraquat	Trehalose	Calcium_Chloride	Indoleacetic_Acid	Mannose	Xylose	Magnesium_Chloride	Lactose	Cobalt_Chloride	Lactate	Sorbitol	Galactose
	X4848800_chr08_18914_G_A	8.62601	33.9915	37.9062	36.049	P-value <0.01	Hydroxyurea	Raffinose	Paraquat	Lactose	Copper	Magnesium_Sulfate	Ethanol	Lactate	x4.Hydroxybenzaldehyde	SDS	Magnesium_Chloride	Calcium_Chloride	Trehalose	Xylose	Hydroquinone	x5.Fluorouracil	Sorbitol	Mannose	x6.Azauracil	x5.Fluorocytosine	Cobalt_Chloride	Formamide	Indoleacetic_Acid	Galactose
	X8020133_chr12_775524_C_T	8.20068	35.4778	32.0302	33.7313	P-value <0.01	Magnesium_Sulfate	Hydroxyurea	Formamide	Hydroquinone	Paraquat	Raffinose	x5.Fluorocytosine	x4.Hydroxybenzaldehyde	x5.Fluorouracil	SDS	x6.Azauracil	Magnesium_Chloride	Calcium_Chloride	Indoleacetic_Acid	Mannose	Xylose	Trehalose	Ethanol	Sorbitol	Copper	Galactose	Lactose	Lactate	Cobalt_Chloride
	X4235590_chr07_496651_C_T	6.85707	37.5307	34.1243	35.8502	P-value <0.01	Cobalt_Chloride	Paraquat	Raffinose	Hydroxyurea	Magnesium_Sulfate	Ethanol	Formamide	Hydroquinone	Magnesium_Chloride	Copper	Calcium_Chloride	Xylose	x5.Fluorouracil	SDS	Trehalose	Indoleacetic_Acid	Mannose	x4.Hydroxybenzaldehyde	Sorbitol	Lactose	Lactate	x6.Azauracil	x5.Fluorocytosine	Galactose
	X979259_chr02_749051_C_T	6.75315	38.677	35.1899	36.9619	P-value <0.01	Hydroxyurea	Magnesium_Sulfate	SDS	Raffinose	Formamide	x4.Hydroxybenzaldehyde	Magnesium_Chloride	Hydroquinone	Xylose	Trehalose	Cobalt_Chloride	x5.Fluorouracil	Calcium_Chloride	Ethanol	Paraquat	Mannose	x5.Fluorocytosine	Lactate	Indoleacetic_Acid	Lactose	Sorbitol	x6.Azauracil	Copper	Galactose
	X3095760_chr05_203838_A_G	6.41033	33.2666	36.4344	34.9431	P-value <0.01	Magnesium_Sulfate	Paraquat	Cobalt_Chloride	Hydroxyurea	Formamide	SDS	Indoleacetic_Acid	x5.Fluorocytosine	x5.Fluorouracil	Xylose	Calcium_Chloride	Trehalose	Sorbitol	Magnesium_Chloride	x4.Hydroxybenzaldehyde	x6.Azauracil	Raffinose	Ethanol	Lactate	Mannose	Lactose	Copper	Hydroquinone	Galactose
	X4843410_chr08_13524_A_G	6.306	35.4533	39.1566	37.3805	P-value <0.01	Hydroxyurea	Raffinose	Paraquat	Lactose	Magnesium_Sulfate	Copper	x4.Hydroxybenzaldehyde	Lactate	Calcium_Chloride	SDS	Magnesium_Chloride	Ethanol	Trehalose	Xylose	Hydroquinone	x5.Fluorouracil	Mannose	Sorbitol	x6.Azauracil	Cobalt_Chloride	x5.Fluorocytosine	Formamide	Indoleacetic_Acid	Galactose
	X5682041_chr09_289512_G_C	6.18609	34.4858	37.6513	36.1203	P-value <0.01	Formamide	SDS	Raffinose	Indoleacetic_Acid	x4.Hydroxybenzaldehyde	Magnesium_Sulfate	Hydroxyurea	Trehalose	Xylose	Calcium_Chloride	Ethanol	Magnesium_Chloride	Hydroquinone	Sorbitol	Copper	x6.Azauracil	Lactose	Mannose	Lactate	Paraquat	Cobalt_Chloride	x5.Fluorocytosine	x5.Fluorouracil	Galactose
	X3145746_chr05_253824_T_C	6.14135	33.4446	36.8135	35.129	P-value <0.01	Paraquat	Cobalt_Chloride	Magnesium_Sulfate	Formamide	x5.Fluorouracil	x5.Fluorocytosine	SDS	Indoleacetic_Acid	Hydroxyurea	Ethanol	Raffinose	Trehalose	Xylose	Calcium_Chloride	Magnesium_Chloride	Lactate	Copper	Sorbitol	x6.Azauracil	Mannose	x4.Hydroxybenzaldehyde	Lactose	Hydroquinone	Galactose
	X9925173_chr14_677960_C_T	5.83095	34.9087	38.0908	36.5106	P-value <0.01	Hydroxyurea	Hydroquinone	Formamide	Paraquat	SDS	Calcium_Chloride	Raffinose	Cobalt_Chloride	Magnesium_Chloride	x6.Azauracil	x5.Fluorocytosine	Trehalose	Lactose	Copper	Magnesium_Sulfate	Sorbitol	x4.Hydroxybenzaldehyde	Mannose	Xylose	Indoleacetic_Acid	Lactate	Ethanol	x5.Fluorouracil	Galactose
	X3933450_chr07_194511_C_T	5.40539	32.0604	34.8468	33.4724	P-value <0.01	Cobalt_Chloride	Hydroquinone	Hydroxyurea	Paraquat	Formamide	Magnesium_Chloride	Lactose	Indoleacetic_Acid	Ethanol	Raffinose	x5.Fluorouracil	x5.Fluorocytosine	Xylose	Calcium_Chloride	Trehalose	Copper	Sorbitol	x6.Azauracil	Lactate	Mannose	SDS	x4.Hydroxybenzaldehyde	Galactose	Magnesium_Sulfate
	X5058002_chr08_228116_C_T	5.38257	37.3413	34.4057	35.8933	P-value <0.01	Copper	Hydroxyurea	Paraquat	SDS	Raffinose	Lactose	Magnesium_Sulfate	Calcium_Chloride	x4.Hydroxybenzaldehyde	x5.Fluorocytosine	x5.Fluorouracil	Formamide	Magnesium_Chloride	Lactate	Trehalose	Xylose	Ethanol	Mannose	Galactose	Sorbitol	Cobalt_Chloride	x6.Azauracil	Hydroquinone	Indoleacetic_Acid
	X2266490_chr04_906487_T_C	5.24933	34.216	37.0676	35.4517	P-value <0.01	Magnesium_Sulfate	Hydroxyurea	Indoleacetic_Acid	Formamide	Raffinose	Calcium_Chloride	Magnesium_Chloride	Paraquat	SDS	Hydroquinone	Ethanol	x6.Azauracil	Trehalose	Copper	Mannose	Xylose	x5.Fluorouracil	Cobalt_Chloride	Sorbitol	Lactate	Lactose	x4.Hydroxybenzaldehyde	x5.Fluorocytosine	Galactose
	X1945391_chr04_585388_T_C	5.22214	34.2711	37.1217	35.6486	P-value <0.01	x4.Hydroxybenzaldehyde	Hydroxyurea	Hydroquinone	Ethanol	Raffinose	Formamide	SDS	x6.Azauracil	Copper	Magnesium_Sulfate	x5.Fluorocytosine	Trehalose	Xylose	Paraquat	Indoleacetic_Acid	x5.Fluorouracil	Calcium_Chloride	Mannose	Sorbitol	Magnesium_Chloride	Lactose	Lactate	Cobalt_Chloride	Galactose
	X8726556_chr13_403772_G_A	4.95583	33.9859	37.0334	35.4941		Hydroxyurea	Cobalt_Chloride	Formamide	Indoleacetic_Acid	Ethanol	Paraquat	Raffinose	Hydroquinone	x5.Fluorocytosine	x5.Fluorouracil	SDS	Calcium_Chloride	Magnesium_Chloride	Lactose	Trehalose	Magnesium_Sulfate	Lactate	Xylose	x4.Hydroxybenzaldehyde	x6.Azauracil	Mannose	Copper	Sorbitol	Galactose
	X6474510_chr10_642096_A_T	4.95581	34.6365	31.9742	33.2712		Paraquat	Magnesium_Sulfate	Formamide	Hydroxyurea	Calcium_Chloride	Raffinose	Lactose	Magnesium_Chloride	Xylose	Copper	Indoleacetic_Acid	Trehalose	Lactate	Sorbitol	SDS	x6.Azauracil	x5.Fluorouracil	Ethanol	x5.Fluorocytosine	Mannose	Galactose	Hydroquinone	x4.Hydroxybenzaldehyde	Cobalt_Chloride
	X9373846_chr14_126633_G_T	4.94203	34.5209	37.3644	35.8971		Paraquat	Formamide	Magnesium_Sulfate	Raffinose	Hydroxyurea	x4.Hydroxybenzaldehyde	SDS	Ethanol	Cobalt_Chloride	Calcium_Chloride	Hydroquinone	x5.Fluorocytosine	Indoleacetic_Acid	Sorbitol	x5.Fluorouracil	Xylose	Magnesium_Chloride	Copper	Trehalose	Mannose	Lactate	x6.Azauracil	Lactose	Galactose
	X9978187_chr14_730974_A_G	4.86128	33.5882	36.3556	35.0443		Hydroxyurea	Magnesium_Sulfate	Formamide	SDS	Paraquat	Cobalt_Chloride	Raffinose	Magnesium_Chloride	Hydroquinone	x5.Fluorocytosine	Indoleacetic_Acid	Calcium_Chloride	x4.Hydroxybenzaldehyde	Copper	x6.Azauracil	Trehalose	Xylose	Lactose	Ethanol	x5.Fluorouracil	Mannose	Sorbitol	Lactate	Galactose
	X368529_chr02_138321_A_G	4.72451	35.4214	32.8225	34.1647		Cobalt_Chloride	Raffinose	Hydroxyurea	Ethanol	x4.Hydroxybenzaldehyde	Formamide	SDS	Paraquat	Magnesium_Chloride	Hydroquinone	Magnesium_Sulfate	Copper	Indoleacetic_Acid	Xylose	Trehalose	Calcium_Chloride	Mannose	Lactate	x6.Azauracil	Lactose	Sorbitol	Galactose	x5.Fluorouracil	x5.Fluorocytosine
	X4170811_chr07_431872_A_G	4.6436	37.0615	34.0422	35.6565		Cobalt_Chloride	Hydroxyurea	Raffinose	Paraquat	Copper	Ethanol	Calcium_Chloride	Hydroquinone	Magnesium_Sulfate	Magnesium_Chloride	Formamide	SDS	Lactose	Xylose	Trehalose	Sorbitol	Indoleacetic_Acid	Lactate	x5.Fluorouracil	Mannose	x6.Azauracil	x4.Hydroxybenzaldehyde	x5.Fluorocytosine	Galactose
	X175816_chr01_175816_T_G	4.63623	32.2811	34.8448	33.5976		Hydroxyurea	Paraquat	Raffinose	Formamide	x5.Fluorouracil	x5.Fluorocytosine	SDS	Hydroquinone	x4.Hydroxybenzaldehyde	Indoleacetic_Acid	Calcium_Chloride	Magnesium_Sulfate	Xylose	Trehalose	Magnesium_Chloride	Ethanol	Lactose	Lactate	Sorbitol	Mannose	x6.Azauracil	Copper	Galactose	Cobalt_Chloride
	X7951589_chr12_706980_A_G	4.58504	36.1223	33.543	34.9036		Hydroxyurea	Magnesium_Sulfate	Formamide	x5.Fluorouracil	x5.Fluorocytosine	Hydroquinone	Magnesium_Chloride	Raffinose	Paraquat	x6.Azauracil	SDS	Indoleacetic_Acid	Calcium_Chloride	Trehalose	Mannose	Xylose	x4.Hydroxybenzaldehyde	Sorbitol	Lactate	Copper	Lactose	Ethanol	Galactose	Cobalt_Chloride
	X4576722_chr07_837783_G_A	4.51951	37.304	34.5759	35.9534		Magnesium_Sulfate	Raffinose	Paraquat	Formamide	x4.Hydroxybenzaldehyde	Cobalt_Chloride	SDS	Indoleacetic_Acid	Ethanol	Calcium_Chloride	Lactose	x5.Fluorouracil	Copper	Magnesium_Chloride	Hydroxyurea	Xylose	Trehalose	Sorbitol	Mannose	Lactate	x5.Fluorocytosine	x6.Azauracil	Hydroquinone	Galactose
	X6196815_chr10_364401_A_G	4.49505	35.1981	38.0154	36.6402		Paraquat	SDS	Raffinose	Magnesium_Sulfate	Formamide	Hydroquinone	Hydroxyurea	Magnesium_Chloride	x5.Fluorocytosine	Indoleacetic_Acid	Calcium_Chloride	Lactose	Xylose	Trehalose	Lactate	Mannose	Ethanol	x6.Azauracil	x4.Hydroxybenzaldehyde	Sorbitol	x5.Fluorouracil	Copper	Cobalt_Chloride	Galactose
	X8249629_chr12_1005020_T_C	4.1851	34.2071	36.7686	35.4542		Hydroxyurea	Raffinose	x4.Hydroxybenzaldehyde	Formamide	Magnesium_Sulfate	x5.Fluorouracil	Indoleacetic_Acid	Hydroquinone	Calcium_Chloride	Ethanol	Cobalt_Chloride	Trehalose	Xylose	SDS	Magnesium_Chloride	x5.Fluorocytosine	Paraquat	Mannose	x6.Azauracil	Copper	Sorbitol	Lactate	Lactose	Galactose
	X8913648_chr13_590864_A_G	3.84089	35.5568	33.1414	34.4274		Formamide	Paraquat	Hydroxyurea	Copper	Indoleacetic_Acid	Magnesium_Sulfate	Ethanol	Cobalt_Chloride	x4.Hydroxybenzaldehyde	Hydroquinone	Calcium_Chloride	SDS	Raffinose	x5.Fluorocytosine	x5.Fluorouracil	Magnesium_Chloride	Lactate	Trehalose	Xylose	Mannose	Sorbitol	Lactose	x6.Azauracil	Galactose
	X6348596_chr10_516182_C_T	3.83207	37.2126	34.8517	35.9383		Paraquat	Raffinose	Magnesium_Sulfate	Formamide	Hydroxyurea	Magnesium_Chloride	SDS	Ethanol	Cobalt_Chloride	Calcium_Chloride	Lactose	Xylose	Copper	Indoleacetic_Acid	Hydroquinone	Mannose	x6.Azauracil	Trehalose	x4.Hydroxybenzaldehyde	Sorbitol	Lactate	x5.Fluorocytosine	x5.Fluorouracil	Galactose
	X6158499_chr10_326085_C_G	3.56353	34.843	37.3287	36.1225		Paraquat	SDS	Raffinose	Hydroxyurea	Formamide	Magnesium_Sulfate	Calcium_Chloride	x4.Hydroxybenzaldehyde	Magnesium_Chloride	Lactose	Hydroquinone	x5.Fluorocytosine	Indoleacetic_Acid	Mannose	Xylose	Trehalose	Lactate	Ethanol	x6.Azauracil	x5.Fluorouracil	Cobalt_Chloride	Copper	Sorbitol	Galactose
	X5554264_chr09_161735_T_C	3.50728	36.793	34.4187	35.5903		SDS	x4.Hydroxybenzaldehyde	Formamide	Xylose	Calcium_Chloride	Trehalose	Raffinose	Hydroxyurea	Ethanol	Lactose	Hydroquinone	Magnesium_Sulfate	Magnesium_Chloride	Lactate	Indoleacetic_Acid	Sorbitol	Paraquat	x5.Fluorouracil	x5.Fluorocytosine	x6.Azauracil	Cobalt_Chloride	Mannose	Copper	Galactose
	X791189_chr02_560981_A_G	3.4854	34.6575	37.0125	35.9321		Hydroxyurea	Magnesium_Sulfate	Raffinose	SDS	Formamide	Paraquat	x4.Hydroxybenzaldehyde	Trehalose	Indoleacetic_Acid	Ethanol	Xylose	Calcium_Chloride	x5.Fluorocytosine	Cobalt_Chloride	Mannose	Hydroquinone	Magnesium_Chloride	Sorbitol	x6.Azauracil	Lactate	x5.Fluorouracil	Copper	Galactose	Lactose
	X6750956_chr11_172801_C_T	3.37589	39.2981	36.7777	37.9831		Raffinose	Paraquat	SDS	Formamide	Lactose	Magnesium_Sulfate	x4.Hydroxybenzaldehyde	Magnesium_Chloride	Calcium_Chloride	Hydroxyurea	Indoleacetic_Acid	x6.Azauracil	Hydroquinone	Trehalose	Copper	Cobalt_Chloride	Lactate	Xylose	Ethanol	Mannose	x5.Fluorouracil	Sorbitol	x5.Fluorocytosine	Galactose
	X7209824_chr11_631669_T_C	3.21279	34.5313	36.9234	35.6456		Hydroxyurea	Copper	Formamide	Raffinose	Magnesium_Sulfate	Cobalt_Chloride	Magnesium_Chloride	Hydroquinone	Indoleacetic_Acid	Calcium_Chloride	Ethanol	x5.Fluorocytosine	x5.Fluorouracil	Trehalose	x6.Azauracil	Xylose	Lactose	SDS	Mannose	Lactate	Sorbitol	x4.Hydroxybenzaldehyde	Galactose	Paraquat
	X9184563_chr13_861779_C_A	3.18875	34.9296	37.2011	36.0285		Hydroxyurea	Paraquat	SDS	Formamide	Raffinose	Ethanol	Trehalose	Magnesium_Chloride	Indoleacetic_Acid	Calcium_Chloride	Xylose	x4.Hydroxybenzaldehyde	Lactose	Hydroquinone	Sorbitol	x6.Azauracil	Lactate	Mannose	Magnesium_Sulfate	Copper	Cobalt_Chloride	Galactose	x5.Fluorouracil	x5.Fluorocytosine
	X8059702_chr12_815093_T_C	3.10903	36.2539	34.0898	35.2307		Hydroxyurea	Magnesium_Sulfate	Hydroquinone	Formamide	Raffinose	x5.Fluorocytosine	x5.Fluorouracil	SDS	Magnesium_Chloride	x6.Azauracil	x4.Hydroxybenzaldehyde	Calcium_Chloride	Paraquat	Indoleacetic_Acid	Mannose	Xylose	Trehalose	Ethanol	Sorbitol	Lactose	Copper	Galactose	Cobalt_Chloride	Lactate
	X10228209_chr15_196663_G_T	3.08417	37.8208	35.663	36.7142		Raffinose	Lactose	Ethanol	Lactate	x4.Hydroxybenzaldehyde	Magnesium_Chloride	x5.Fluorouracil	Trehalose	Cobalt_Chloride	Xylose	SDS	Mannose	Sorbitol	Calcium_Chloride	Copper	Hydroxyurea	x6.Azauracil	Galactose	x5.Fluorocytosine	Paraquat	Indoleacetic_Acid	Formamide	Magnesium_Sulfate	Hydroquinone
